# Supplementary material for: Metabolic and chromosomal changes in a Bacillus subtilis whiA mutant
Source: Microbiol Spectr. 2023 Nov 2;11(6):e01795-23. doi: 10.1128/spectrum.01795-23 (PMC10714963; doi:10.1128/spectrum.01795-23)
Supplement: Table S6 — Transcriptome differences between whiA mutant and wild-type cells. [file spectrum.01795-23-s0002.xlsx]

## Sheet: transcriptome data
Table S6: Transcriptome differences between whiA mutant and wild type cells
locus	NAME	FC ∆whiA/wt	p-value	description	function
BSU_04750	ydcF	50.2508	5.15919e-40	unknown	unknown
BSU_04760	ydcG	32.5476	2.91855e-138	unknown	unknown
BSU_04770	ydcH	24.1469	9.63018e-166	[wiki|MarR family|MarR/DUF24 family] transcription factor	control of the [[gene|20D50DA11B864E6C719CC34BE27C7900893EA054]]-[[gene|89AB146F447696EF1CBE219C9A2FB5CBB380F847]]-[[gene|pamR ]]operon
BSU_09710	yheI	13.5484	5.6214e-133	multidrug [wiki|ABC transporter] (ATP-binding protein)	BSU_09710
BSU_09720	yheH	10.733	2.27844e-104	multidrug [wiki|ABC transporter ](ATP-binding protein)	BSU_09720
BSU_24620	tasA	5.6466	6.20157e-16	major component of biofilm matrix	BSU_24620
BSU_39900	yxbA	5.28472	9.89201e-10	putative D-aspartate ligase	unknown
BSU_27190	yrzI	5.05332	3.23366e-16	unknown	unknown
BSU_40170	yydG	5.03285	2.05194e-12	radical SAM epimerase	BSU_40170
BSU_24630	sipW	4.4458	4.04138e-10	bifunctional signal peptidase I that controls surface-adhered [wiki|biofilm formation] and processes [[protein|BF97457E986656E4A9FE7A858F5BDF1759850D5C]] and [[protein|8C13E1EF5437DD8F9906643DEDCBB18DABE3B9E3]]	[wiki|biofilm formation]
BSU_24640	tapA	4.36939	1.72196e-08	[[protein|BF97457E986656E4A9FE7A858F5BDF1759850D5C]] anchoring/assembly protein	[wiki|biofilm formation]
BSU_tRNA_24	trnI-Thr	4.26959	1.14559e-10	null	translation
BSU_39920	asnH	3.80757	4.80955e-06	asparagine synthase (glutamine-hydrolysing)	biosynthesis of asparagine
BSU_tRNA_29	trnD-Asn	3.79687	6.74196e-07	null	translation
BSU_09700	yheJ	3.78604	2.46308e-10	regulatory leader peptide for the control of [[gene|67C0C9EA17EF953554D3D57CD0D285246F50C1AD]]-[[gene|9B2766D2F8892AA17DB480216570C81C33355C3B]] expression	control of [[gene|67C0C9EA17EF953554D3D57CD0D285246F50C1AD]]-[[gene|9B2766D2F8892AA17DB480216570C81C33355C3B]] expression
BSU_39930	yxaM	3.63567	7.42781e-06	similar to antibiotic resistance protein	unknown
BSU_01935	skfC	3.586	6.50718e-12	may be involved in spore killing	may be involved in spore killing
BSU_18820	yobB	3.52734	0.000307651	unknown	unknown
BSU_21480	sunA	3.50999	6.19423e-06	sublancin 168 is post-translationally modified antimicrobial precursor peptide from the glycocin class	exported antimicrobial peptide
BSU_40160	yydH	3.4512	1.60046e-18	membrane protease	BSU_40160
BSU_40180	yydF	3.43895	1.80909e-05	secreted linear antimicrobial peptide	BSU_40180
BSU_31959	ybdZ	3.43558	8.54309e-15	unknown	unknown
BSU_07480	yfmG	3.23714	1.35268e-06	unknown	unknown
BSU_11040	yitM	3.23317	0.000231018	[wiki|biofilm] toxin	protection of <i>B. subtilis</i> biofilms against competitors
BSU_31540	nupN	3.17143	6.14601e-06	lipoprotein	BSU_31540
BSU_18780	yoaW	3.13503	0.000346623	unknown	unknown
BSU_27170	bscR	3.13462	4.04161e-11	transcriptional repressor of the [[gene|3DA3FFB295F5513A220CB163994EE0F356C810E6]]-[[gene|4BA5214C441C6671CB7DAA3CACBCA5FC025BE0E6]] operon	unknown
BSU_21450	sunS	3.13066	0.00019566	phage-derived sublancin S-glycosyltransferase	biosynthesis of the antimicrobial peptide sublancin
BSU_39910	yxnB	3.11415	0.000466189	unknown	unknown
BSU_02040	ybdN	3.10461	3.6889e-06	unknown	unknown
BSU_21470	sunT	3.0925	0.000179654	[[protein|1A6D90298D039FFFD977B2534952BA5E32B3530F|sublancin]] 168 lantibiotic [wiki|ABC transporter]	[[protein|1A6D90298D039FFFD977B2534952BA5E32B3530F|sublancin]] export and processing
BSU_27160	cypB	3.07482	2.92868e-12	cytochrome P450 (CYP102A3)/ NADPH-cytochrome P450 reductase	fatty acid metabolism
BSU_21460	bdbA	3.05942	0.000247647	thiol-disulfide oxidoreductase	oxidative folding of proteins
BSU_39870	yxbD	3.05908	7.44268e-05	unknown	unknown
BSU_40573	yyzI	3.05825	0.000369451	unknown	BSU_40573
BSU_31960	dhbF	3.05183	2.82136e-11	involved in 2	BSU_31960
BSU_01920	skfB	3.02349	4.15876e-05	thioether bond forming radical SAM enzyme	BSU_01920
BSU_11055	yitO	3.01012	0.00064623	unknown	unknown
BSU_08240	catE	2.96125	1.8879e-05	catechol 2	detoxification of environmental catechols
BSU_31550	nupO	2.89128	5.38158e-06	[wiki|ABC transporter] for guanosine (ATP-binding protein)	uptake of guanosine
BSU_11070	yitP	2.89108	0.00227614	unknown	unknown
BSU_17130	acpK	2.88555	0.000984565	acyl carrier protein	polyketide biosynthesis
BSU_40140	yydJ	2.87402	1.82513e-18	[wiki|ABC transporter]	export of the mature [[protein|D66B9BFF79ADD8B0F9BFA3892FCF4597264CE9EE]] epipeptide
BSU_31970	dhbB	2.82836	3.10947e-07	isochorismatase	biosynthesis of the siderophore bacillibactin
BSU_12180	yjhA	2.79709	0.000792187	lipoprotein	unknown
BSU_33760	sdpB	2.78882	4.24365e-05	membrane protein	BSU_33760
BSU_37790	rocG	2.78447	9.03744e-06	trigger enzyme	BSU_37790
BSU_tRNA_23	trnI-Asn	2.77593	0.000132327	null	translation
BSU_02320	ybfP	2.7526	6.10001e-06	similar to transcription factor ([wiki|AraC family])	unknown
BSU_21440	bdbB	2.73506	0.000568914	thiol-disulfide oxidoreductase	oxidative folding of proteins
BSU_06250	ydjM	2.70507	5.19275e-06	member of the [regulon|protein:7F340423A34CE40D1F1AA8D373F7C4B859A6496D|walR regulon]	may be involved in cell wall metabolism ([regulon|protein:7F340423A34CE40D1F1AA8D373F7C4B859A6496D|walR regulon])
BSU_31560	nupP	2.69939	0.000143475	[wiki|ABC transporter] for guanosine (membrane protein)	uptake of guanosine
BSU_31990	dhbC	2.69802	0.000175755	isochorismate synthase	biosynthesis of the siderophore bacillibactin
BSU_01910	skfA	2.68991	2.69812e-05	spore killing factor	killing of sister cells
BSU_31980	dhbE	2.68706	1.11843e-06	2	BSU_31980
BSU_32000	dhbA	2.68583	6.27096e-06	2	3-dihydroxybenzoate dehydrogenase
BSU_34220	epsO	2.67021	9.54872e-09	similar to pyruvyltransferase	BSU_34220
BSU_39880	yxbC	2.63734	0.00124291	unknown	unknown
BSU_misc_RNA_86	srlX	2.59173	0.00375498
BSU_34850	yvcA	2.59084	2.24548e-05	required for complex colony development	complex colony development
BSU_misc_RNA_81	ratA	2.58797	0.000294415	part of type I toxin/antitoxin system	BSU_misc_RNA_81
BSU_06260	ydjN	2.56316	7.38307e-17	unknown	unknown
BSU_01860	ybcF	2.53995	0.000139476	similar to carbonic anhydrase	unknown
BSU_tRNA_25	trnI-Gly	2.53076	7.00223e-05	null	translation
BSU_21546	bsrG	2.48298	7.11205e-05	hydrophobic toxin interferes with cell envelope biosynthesis	triggers autolysis
BSU_34280	epsJ	2.48148	6.02034e-05	UDP-N-acetyl-glucosamine transferase	BSU_34280
BSU_12080	ctaO	2.46412	1.63487e-06	heme O synthase (minor enzyme)	heme biosynthesis
BSU_25880	yqxJ	2.45695	0.0008299	unknown	unknown
BSU_01400	rpmJ	2.45273	0.00201379	ribosomal protein bL36	translation
BSU_39890	yxbB	2.43974	0.00767897	similar to S-adenosyl-L-methionine-dependent methyltransferase	unknown
BSU_34300	epsH	2.43521	4.28002e-06	undecaprenyl (UnDP) priming UDP-N-acetyl-glucosamine transferase	BSU_34300
BSU_01480	truA	2.43374	1.46876e-08	pseudouridylate synthase I	BSU_01480
BSU_01980	skfH	2.3998	7.92151e-06	unknown	unknown
BSU_32010	besA	2.37461	1.40725e-07	Ferri-bacillibactin esterase	iron acquisition
BSU_40150	yydI	2.34057	5.98601e-07	[wiki|ABC transporter]	export of the mature [[protein|D66B9BFF79ADD8B0F9BFA3892FCF4597264CE9EE]] epipeptide
BSU_01970	skfG	2.34046	1.77315e-05	unknown	unknown
BSU_37800	yweA	2.33459	0.000392972	inhibitor of [[protein|B29CAD04FB89ACC482EFCD29D50EDDA19145CAA2]] autophosphorylation	BSU_37800
BSU_14160	ykuO	2.32826	0.000790402	unknown	unknown
BSU_18900	yozJ	2.31068	0.00199224	unknown	unknown
BSU_01290	rpsNA	2.30894	0.000595281	ribosomal protein (uS14)	translation
BSU_14620	slp	2.30428	0.00202285	small peptidoglycan-associated lipoprotein	unknown
BSU_17240	ymzB	2.29606	1.00488e-05	general stress protein	BSU_17240
BSU_misc_RNA_72	surA	2.29334	0.00181848	small RNA
BSU_01845	ybcC	2.28184	0.00210969	subunit of a Na<sup>+</sup>:bicarbonate transporter [[protein|CCDDC414E266D86B9027EA67EA565D87357023B3|MpsA]]-[[protein|E04C67FB0EA3FFEC8FB68440F4661505C3DFDA29|MpsB]]	uptake of bicarbonate
BSU_14170	ykuP	2.27888	0.00466819	flavodoxin	replaces ferredoxin under conditions of iron limitation
BSU_25830	rapE	2.27265	8.74348e-09	response regulator aspartate phosphatase	control of the phosphorelay
BSU_34370	epsA	2.26847	0.00124471	extracellular polysaccharide synthesis	might activate [[protein|9B668909E1380B287ACE58561DCF45FC29184D8B]] autophosphorylation and substrate phosphorylation
BSU_08230	catD	2.25836	0.00166393	essential for viability in the presence of catechol	detoxification of catechol
BSU_17160	pksH	2.25807	0.00692542	involved in polyketide synthesis	polyketide synthesis
BSU_09360	yhdC	2.25613	0.0014463	unknown	unknown
BSU_33140	yvqJ	2.25603	0.000631034	similar to to macrolide-efflux protein	unknown
BSU_21590	yokH	2.24477	6.31718e-06	unknown	unknown
BSU_17180	pksJ	2.24264	0.000785364	polyketide synthase	polyketide synthesis
BSU_31000	yuaI	2.24044	6.11715e-05	unknown	unknown
BSU_20780	yopS	2.23773	0.000140523	similar to transcription regulator (Xre family)	unknown
BSU_34360	epsB	2.22746	0.000729189	extracellular polysaccharide synthesis	phosphorylation of [[protein|5D717F9F54693FD0AA8BC49E10348637858F88B9]]
BSU_27809	yrzT	2.22134	0.00733169	unknown	unknown
BSU_34290	epsI	2.21634	0.00017807	glycosyltransferase	BSU_34290
BSU_36210	ywqH	2.2136	0.0121219	unknown	unknown
BSU_34390	pnbA	2.20768	1.34681e-06	para-nitrobenzyl esterase	lipid degradation
BSU_39300	rtbD	2.19315	0.00564737	LXG toxin	BSU_39300
BSU_17200	pksM	2.19081	2.61768e-05	polyketide synthase	polyketide synthesis
BSU_39350	hutH	2.17901	0.000891397	histidase	histidine utilization
BSU_rRNA_12	rrnE-23S	2.17343	0.0193327	23S rRNA	translation
BSU_39290	rtbE	2.16886	0.000153947	antitoxin	inhibition of the cytotoxic activity of [[protein|BD8C0563C7123B6DEC1EEB602BDF2C9D92D34991]]
BSU_25890	yqxI	2.16577	0.00997971	unknown secreted protein	unknown
BSU_01389	ybzG	2.16247	0.00158102	unknown	unknown
BSU_29990	pbuO	2.16215	1.74092e-12	similar to hypoxanthine/guanine permease [[protein|41DDD3AAFE89D0F52AB5ABD08CEE30A1767FFD7A]]	unknown
BSU_misc_RNA_8	aswA	2.16198	0.00867069	null	null
BSU_34840	yvcB	2.15905	0.00116838	unknown	unknown
BSU_05610	vmlR	2.15854	3.28985e-07	F-type ATP-binding cassette protein	lincomycin) from their ribosomal binding sites
BSU_rRNA_10	rrnW-23S	2.14345	0.021641	23S rRNA	translation
BSU_04870	ydcR	2.13781	0.0271238	DNA relaxase	BSU_04870
BSU_rRNA_2	rrnO-23S	2.13338	0.0224135	23S rRNA	translation
BSU_rRNA_14	rrnI-23S	2.13331	0.022468	23S rRNA	translation
BSU_26770	yrdB	2.13126	3.5732e-06	unknown	unknown
BSU_14150	ykuN	2.13044	0.00246462	flavodoxin	replaces ferredoxin under conditions of iron limitation
BSU_rRNA_17	rrnD-23S	2.12713	0.0226366	23S rRNA	translation
BSU_rRNA_27	rrnG-23S	2.12612	0.0237428	23S rRNA	translation
BSU_34230	epsN	2.12584	0.000126435	UDP-2	required for extracellular polysaccharide synthesis
BSU_01960	skfF	2.12522	4.51264e-05	[wiki|ABC transporter] (permease)	BSU_01960
BSU_04890	ydcT	2.1178	0.0319899	unknown	unknown
BSU_rRNA_29	rrnH-23S	2.11467	0.0242785	23S rRNA	translation
BSU_22650	trpF	2.11393	0.000753021	phosphoribosylanthranilate isomerase	biosynthesis of tryptophan
BSU_21650	yokB	2.11356	1.83637e-05	prophage SP beta-derived lipoprotein	unknown
BSU_34265	epsK	2.11088	5.97715e-05	export of extracellular poly-N-acetylglucosamine	export of extracellular poly-N-acetylglucosamine
BSU_rRNA_5	rrnA-23S	2.10942	0.0246683	23S rRNA	translation
BSU_18910	rapK	2.10786	7.32528e-07	response regulator aspartate phosphatase	BSU_18910
BSU_01880	ybcI	2.10734	0.000399949	component of the membrane potential-generating system [[protein|CCDDC414E266D86B9027EA67EA565D87357023B3|MpsA]]-[[protein|E04C67FB0EA3FFEC8FB68440F4661505C3DFDA29|MpsB]]-[[protein|6E063903E9E3B770CAACA9DF98DFA540FAE6FD3D|MpsC]]	unknown
BSU_rRNA_20	rrnB-23S	2.10713	0.0251551	23S rRNA	translation
BSU_20440	yorB	2.10696	0.0106076	unknown	unknown
BSU_01380	mapA	2.10588	0.000139654	methionine aminopeptidase	removal of N-terminal methionine from nascent proteins
BSU_17170	pksI	2.10219	0.00535156	involved in polyketide synthesis	polyketide synthesis
BSU_33770	spbC	2.10113	0.00430882	toxin	kills non-sporulating cells
BSU_17140	pksF	2.09986	0.0123896	involved in polyketide synthesis	polyketide synthesis
BSU_04830	sacV	2.09969	0.0318286	excisionase	excision of the conjugative transposon ICEBs1 from the trnS-leu2 locus
BSU_17190	pksL	2.09658	0.000207129	polyketide synthase of type I	polyketide synthesis
BSU_08500	yfhE	2.09497	0.0344438	general stress protein	ethanol and paraquat stresses and low temperatures
BSU_33750	sdpA	2.09235	0.0151936	required for [[protein|820635420B3980B620F3E3D7ACF7EDE9DC6275AD]] toxin maturation	maturation of the [[protein|820635420B3980B620F3E3D7ACF7EDE9DC6275AD]] toxin
BSU_01460	ecfAB	2.0902	2.63685e-08	ATP-binding A2 component of [wiki|ECF transporter]s	uptake of micronutrients
BSU_32130	guaC	2.08981	0.000117244	GMP reductase	purine salvage and interconversion
BSU_rRNA_7	rrnJ-23S	2.08532	0.0268717	23S rRNA	translation
BSU_tRNA_26	trnI-Arg	2.08434	0.000938188	null	translation
BSU_misc_RNA_69	fsrA	2.07671	0.000185488	regulatory RNA
BSU_22670	trpD	2.07448	0.00093807	anthranilate phosphoribosyltransferase	biosynthesis of tryptophan
BSU_31570	nupQ	2.07412	0.00978433	[wiki|ABC transporter] for guanosine (membrane protein)	uptake of guanosine
BSU_01450	ecfA	2.07252	8.22875e-05	ATP-binding A1 component of [wiki|ECF transporter]s	uptake of micronutrients
BSU_22640	trpB	2.05997	1.44731e-05	tryptophan synthase (beta subunit)	biosynthesis of tryptophan
BSU_01830	ndhF	2.05713	0.0117449	subunit of a Na<sup>+</sup>:bicarbonate transporter [[protein|CCDDC414E266D86B9027EA67EA565D87357023B3|MpsA]]-[[protein|E04C67FB0EA3FFEC8FB68440F4661505C3DFDA29|MpsB]]	uptake of bicarbonate
BSU_34310	epsG	2.0533	0.00136224	extracellular polysaccharide synthesis	biofilm formation
BSU_01470	ecfT	2.05048	7.55059e-09	trans-membrane T component of [wiki|ECF transporter]s	uptake of micronutrients
BSU_02700	estA	2.04219	0.0124649	extracellular lipase	lipid degradation
BSU_31890	yukC	2.01028	0.011733	membrane pseudokinase-like protein	BSU_31890
BSU_tRNA_12	trnJ-Val	2.00976	0.00427851	null	translation
BSU_23340	ypuB	2.00831	0.0414875	unknown	unknown
BSU_32190	yuzB	1.99441	0.00154738	unknown	unknown
BSU_40420	purA	1.98987	1.73331e-15	adenylosuccinate synthetase	purine biosynthesis
BSU_36320	ywpG	1.98711	0.00243874	unknown	unknown
BSU_tRNA_61	trnB-Met1	1.98053	0.00386533	null	translation
BSU_tRNA_32	trnD-Val	1.97614	0.00227043	null	translation
BSU_39610	yxeB	1.97463	0.00372455	hydroxamate siderophore [wiki|ABC transporter] (only ferrioxamine) (binding protein)	siderophore uptake
BSU_18849	yozV	1.96981	0.00565914	unknown	unknown
BSU_09890	yhaQ	1.966	4.01733e-09	similar to [wiki|ABC transporter] (ATP-binding protein)	unknown
BSU_22040	bpsB	1.96382	0.014333	methyltransferase	BSU_22040
BSU_18920	phrK	1.9543	0.000131926	response regulator aspartate phosphatase ([[protein|C8BF3815578293542D14811C60F4CA78AACF73EB]]) regulator	BSU_18920
BSU_34240	epsM	1.95117	0.00321981	UDP-2	6-trideoxy-2-acetamido-4-amino glucose acetyltransferase
BSU_31910	yukE	1.94929	0.0290676	secreted protein of the WXG100 superfamily	BSU_31910
BSU_09100	cspB	1.94781	0.000321764	major cold-shock protein	RNA chaperone
BSU_00830	ctsR	1.94671	0.0266998	transcription repressor of class III heat shock genes ([[gene|86A2F2F65290F4471D6FD03B694821C66C180D8A]] operon	[[gene|CB06A70DE7462CEB7AF5D8C28943C878DD56DE1A]])
BSU_21960	ypeQ	1.94563	0.0166899	unknown	unknown
BSU_40600	yybL	1.94549	0.000230435	similar to [wiki|ABC transporter ](permease)	unknown
BSU_37780	rocA	1.94509	0.00220386	3-hydroxy-1-pyrroline-5-carboxylate dehydrogenase	arginine
BSU_06420	purE	1.93735	0.00108948	phosphoribosylaminoimidazole carboxylase (ATP-dependent)	purine biosynthesis
BSU_19010	yobM	1.93138	0.000463858	unknown	unknown
BSU_18160	xynD	1.93125	0.000384754	arabinoxylan arabinofuranohydrolase	arabinoxylan degradation
BSU_34380	slrR	1.9306	0.00260219	transcriptional activator ([wiki|Xre family]) of competence development and [wiki|sporulation] genes	antagonist of [[protein|C17C296F3EB2E106C380E3B5D784F3FA63F4C9B7]] and [[protein|5A6FBAE6553343092862CB79E150F934978C32A9]]
BSU_36090	ywrE	1.9299	6.87763e-05	unknown	unknown
BSU_09900	yhaP	1.92763	9.65622e-08	similar to [wiki|ABC transporter] (membrane protein)	unknown
BSU_34250	epsL	1.91889	0.00876392	similar to UDP-galactose phosphate transferase	BSU_34250
BSU_06839	phrH	1.91774	0.0469979	secreted regulator of the activity of phosphatase [[protein|BA85E2C2E2A6B76FAFA31EBDBF466324C9B021C8]]	control of [wiki|sporulation] initiation
BSU_34320	epsF	1.91751	0.00453115	similar to glycosyltransferase	[wiki|biofilm formation]
BSU_25760	spoIVCB	1.91713	0.00706074	[wiki|RNA polymerase ][wiki|sporulation]-specific [wiki|sigma factor ](sigma-K) (5' part of the interrupted [[gene|24F7FD5C7C3A68BB2760ABB8CBD8FBD65E5FF7D4]] gene)	BSU_25760
BSU_08170	yfjA	1.91655	0.035584	unknown	unknown
BSU_08029	yfzA	1.91454	0.00221214	unknown	unknown
BSU_tRNA_52	trnB-Val	1.91062	0.000654416	null	translation
BSU_01320	rplR	1.90702	5.20327e-05	ribosomal protein uL18	translation
BSU_34440	pbpE	1.90586	0.00199327	Class C penicillin-binding protein PBP 4*	endopeptidase
BSU_12190	yjhB	1.90181	0.0585409	[wiki|Nudix hydrolase]	BSU_12190
BSU_05350	ydfB	1.90178	0.0217622	similar to GCN5-related N-acetyltransferase	unknown
BSU_25190	cccA	1.90028	0.00199861	cytochrome c550	respiration
BSU_misc_RNA_75	bsrF	1.89481	0.00182298
BSU_tRNA_55	trnB-Leu1	1.89451	0.00269325	null	translation
BSU_12069	yjzH	1.89307	0.000113701	unknown	unknown
BSU_21600	yokG	1.89124	3.24142e-10	similar to delta-endotoxin	unknown
BSU_39320	yxiB	1.89069	0.053657	unknown	unknown
BSU_12460	xlyB	1.88816	0.008867	N-acetylmuramoyl-L-alanine amidase	PBSX prophage-mediated lysis
BSU_30740	mntD	1.88671	0.00484163	manganese [wiki|ABC transporter] (permease)	manganese uptake
BSU_01360	secY	1.88603	2.83696e-05	preprotein translocase subunit	BSU_01360
BSU_20420	yorD	1.87981	0.000235553	unknown	unknown
BSU_02390	ilvE	1.87079	0.0027326	branched-chain amino acid aminotransferase	biosynthesis of branched-chain amino acids
BSU_09460	bcaP	1.85976	0.0016209	amino acid transporter	valine and threonine
BSU_05440	nap	1.85661	1.44862e-07	carboxylesterase NA	lipid degradation
BSU_36200	ywqI	1.85229	0.0600626	unknown	unknown
BSU_05200	ydeH	1.85051	0.000469265	unknown	unknown
BSU_05870	gmuF	1.84744	0.00159662	mannose-6-P-isomerase	glucomannan utilization
BSU_tRNA_78	trnSL-Val1	1.83928	0.0176577	null	translation
BSU_34350	epsC	1.83576	0.00255313	UDP-N-acetylglucosamine 4	required for extracellular polysaccharide synthesis
BSU_04930	yddD	1.82862	0.0565298	part of the ICEBs1 conjugation machinery	conjugative transfer of ICEBs1
BSU_17110	pksD	1.82486	0.00642096	involved in polyketide synthesis	BSU_17110
BSU_01250	rpsQ	1.8246	6.14849e-05	ribosomal protein uS17	translation
BSU_08140	yfjD	1.82363	0.0598665	unknown	unknown
BSU_misc_RNA_73	ncrF	1.82235	0.0380686
BSU_04990	yddJ	1.82183	0.0449132	ICEBs1 exclusion factor	BSU_04990
BSU_38870	yxkA	1.81777	0.0685213	unknown	unknown
BSU_11990	yjdB	1.81748	0.080632	unknown	unknown
BSU_20450	yorA	1.81204	0.0768972	unknown	unknown
BSU_13540	ogt	1.80908	1.46977e-05	O6-methylguanine DNA alkyltransferase	DNA repair
BSU_00840	mcsA	1.8061	0.0470262	modulator of [[protein|908DB17A39D518E84977250C55825E77FA02E391]]-dependent repression	BSU_00840
BSU_01350	rplO	1.80179	5.15296e-06	ribosomal protein uL15	translation
BSU_29240	ytrI	1.80175	0.0910998	spore cortex formation	spore cortex formation
BSU_14340	yknW	1.79963	0.00549358	modulates assembly of the [[protein|FD270195901B89DAAAD134DB9DE729670A9BDECF]]-[[protein|FE3A01BEA974C5E32C68DC600C800E5EF101B34F]]-[[protein|9680326BAA94A503E2A5C6F0A2479AE0B0467B4C]] [wiki|ABC transporter] for the export of the [[protein|820635420B3980B620F3E3D7ACF7EDE9DC6275AD]] toxin	resistence against [[protein|820635420B3980B620F3E3D7ACF7EDE9DC6275AD]] toxin
BSU_06820	yeeG	1.79729	0.0920588	unknown	unknown
BSU_21570	yokJ	1.79703	0.0210621	antitoxin	inhibition of the cytotoxic activity of [[protein|13C081250872E72C61C49D8F77AC5AF4B6D431A3]]
BSU_tRNA_10	trnSL-Met1	1.79187	0.0194089	null	translation
BSU_17120	pksE	1.79126	0.00918869	involved in polyketide synthesis	polyketide synthesis
BSU_40620	yybJ	1.78594	0.000102634	similar to [wiki|ABC transporter ](ATP-binding protein)	unknown
BSU_25050	yqgA	1.78415	4.20349e-09	unknown	BSU_25050
BSU_10540	ntdB	1.78382	0.0312995	kanosamine-6-phosphate phosphatase	synthesis of the antibiotic kanosamine
BSU_34330	epsE	1.78087	0.0113779	inhibitor of motility and glycosyltransferase required for EPS biosynthesis	biofilm formation
BSU_32669	yuzN	1.77649	0.00146589	similar to transcriptional regulator ([wiki|ArsR family])	unknown
BSU_tRNA_68	trnB-Gly2	1.77483	0.0312011		translation
BSU_14350	yknX	1.77344	0.00952489	ABC-type antimicrobial peptide transporter (permease) for the export of the [[protein|820635420B3980B620F3E3D7ACF7EDE9DC6275AD]] toxin	resistence against [[protein|820635420B3980B620F3E3D7ACF7EDE9DC6275AD]] toxin
BSU_01990	ybdG	1.77318	0.00170821	unknown	unknown
BSU_39310	yxiC	1.77237	0.0834514	unknown	unknown
BSU_10950	slpS	1.77223	0.0779295	phosphosulfolactate synthase	biosynthesis of L-sulfolactate
BSU_31080	bslA	1.77034	0.096856	bacterial hydrophobin	required for sliding
BSU_tRNA_76	trnSL-Thr1	1.76876	0.0934309	null	translation
BSU_17070	ymcC	1.76399	0.0569449	unknown	unknown
BSU_39950	yxaJ	1.76318	0.0284028	unknown	unknown
BSU_37220	ywjB	1.76087	0.0371154	unknown	unknown
BSU_08310	yfiL	1.75225	0.0772559	similar to [wiki|ABC transporter] (ATP-binding protein)	BSU_08310
BSU_01300	rpsH	1.74621	0.000563844	ribosomal protein uS8	translation
BSU_31110	yubF	1.74027	0.00206456	unknown	unknown
BSU_02060	ybxG	1.73892	0.0138064	amino acid permease	BSU_02060
BSU_07460	yfmI	1.73883	0.0010822	similar to macrolide-efflux transporter	unknown
BSU_19510	yojB	1.7381	0.0913452	unknown	unknown
BSU_35060	cypX	1.73328	0.0178606	cytochrome P450	BSU_35060
BSU_rRNA_4	rrnA-16S	1.72605	0.108411	16S rRNA	translation
BSU_13670	mhqR	1.72503	7.54107e-09	[wiki|MarR family ]transcriptional repressor of [[gene|0E2B1914A040666BAF042C0BE3F468144E1F1E06]]	[[gene|43CD556065D2EF14365C78E014B7B2051CA0C78F]]-[[gene|A1CB3DCF2EC78B9B0585CA6AC6F5BB37B8AF0208]]and [[gene|A0842DD5F1B13AC15C95F18751E7836DF31B262A]]-[[gene|ACAFB2072E74CC059B492A31EF492028B96C569F]]-[[gene|mhqP ]]expression
BSU_40590	yybM	1.72432	0.00102517	unknown	unknown
BSU_00240	csfB	1.72392	0.0117516	anti-sigma factor	BSU_00240
BSU_30930	ytaB	1.72352	0.117943	general stress protein	BSU_30930
BSU_33740	yvaV	1.7225	6.29621e-06	unknown	BSU_33740
BSU_37480	ywhH	1.72165	0.00268399	unknown	unknown
BSU_17700	cotC	1.71953	0.117308	spore coat protein (outer)	resistance of the spore
BSU_37470	phrF	1.71779	0.00916119	response regulator aspartate phosphatase (RapF) regulator	BSU_37470
BSU_11839	yjzE	1.71674	NA	general stress protein	unknown
BSU_39060	citH	1.7166	0.0812741	sporulation-specific secondary transporter of divalent metal ions/citrate complexes	citrate uptake
BSU_14210	ykuT	1.7111	0.12438	mechanosensitive channel	general stress protein
BSU_36190	rttN	1.71087	0.0944072	LXG toxin	unknown
BSU_tRNA_13	trnJ-Thr	1.71077	0.0773363	null	translation
BSU_20460	yoqZ	1.70896	0.100477	phage-derived gamma polyglutamic acid hydrolase	polyglutamic acid degradation
BSU_01370	adk	1.70788	0.000330177	adenylate kinase	ADP formation
BSU_30750	mntC	1.70691	0.0523397	manganese [wiki|ABC transporter] (membrane protein)	manganese uptake
BSU_29280	ytnM	1.70526	0.063621	unknown	unknown
BSU_17210	pksN	1.70464	0.00449027	polyketide synthase of type I	polyketide synthesis
BSU_17480	ynzF	1.70438	0.0195163	similar to delta-endotoxin	unknown
BSU_02780	ycdA	1.70109	0.11793	lipoprotein	BSU_02780
BSU_rRNA_18	rrnD-5S	1.70073	0.127074	5S rRNA	translation
BSU_08380	yfiS	1.70044	0.0269248	similar to multidrug resistance protein	unknown
BSU_17490	ynzG	1.69945	0.0647822	unknown	unknown
BSU_25030	yqgC	1.6987	0.00224266	unknown	unknown
BSU_25310	dgkA	1.69744	0.0573697	undecaprenol kinase	cell wall biosynthesis
BSU_06460	purS	1.69655	0.0478777	phosphoribosylformylglycinamidine synthase	purine biosynthesis
BSU_39280	yxxE	1.69437	0.0322703	unknown	unknown
BSU_17840	fosB	1.69082	0.00279168	bacillithiol-S-transferase confers resistence against antimicrobial compounds from <i>B. amyloliquefaciens</i>	confers resistence against antimicrobial compounds from <i>B. amyloliquefaciens</i>
BSU_06130	ydjC	1.68815	0.00105767	unknown	unknown
BSU_20900	yopG	1.68762	0.0681791	unknown	unknown
BSU_24200	yqiH	1.68559	0.114866	extracellular lipoprotein	unknown
BSU_06430	purK	1.68547	0.0106274	phosphoribosylaminoimidazole carboxylase (ATP-dependent)	purine biosynthesis
BSU_31700	comX	1.68381	0.0430913	competence pheromone precursor	BSU_31700
BSU_01410	rpsM	1.68273	7.47495e-05	ribosomal protein uS13	translation
BSU_37230	ywjA	1.68227	0.085856	similar to [wiki|ABC transporter] (ATP-binding protein)	unknown
BSU_19290	yozO	1.68093	0.0119353	unknown	unknown
BSU_06033	ydzT	1.67989	0.0382847	putative integrase (fragment)	BSU_06033
BSU_26920	yraJ	1.67948	0.038869	unknown	unknown
BSU_17060	ymzD	1.67936	0.000115244	unknown	unknown
BSU_01280	rplE	1.67758	0.00137435	ribosomal protein uL5	translation
BSU_38940	yxjI	1.67674	0.00126607	unknown	unknown
BSU_misc_RNA_9	gswC	1.67664	0.00129182	null	null
BSU_14330	yknV	1.67528	0.00384534	similar to [wiki|ABC transporter] (ATP-binding protein)	unknown
BSU_05580	ydgC	1.67331	0.00132805	similar to transcription factor ([wiki|TetR family])	unknown
BSU_tRNA_4	trnY-Lys	1.67153	0.00127173	null	translation
BSU_06450	purC	1.66794	0.0468693	phosphoribosylaminoimidazole succinocarboxamide synthase	purine biosynthesis
BSU_22270	yppE	1.66675	0.0183661	unknown	unknown
BSU_01950	skfE	1.66622	0.0399197	[wiki|ABC transporter] (binding protein)	BSU_01950
BSU_13650	eag	1.6661	0.0233506	small membrane protein	unknown
BSU_misc_RNA_10	gswD	1.66499	0.00240293	null	null
BSU_36960	ywlB	1.66423	0.145845	general stress protein	unknown
BSU_04910	yddB	1.6642	0.126507	part of the ICEBs1 conjugation machinery	BSU_04910
BSU_35070	yvmC	1.66389	0.0557559	cyclodipeptide synthase	biosynthesis of the extracellular iron chelator pulcherrimin
BSU_31250	tlpA	1.66293	0.132474	membrane-bound chemotaxis receptor	acts also as pH sensor
BSU_misc_RNA_6	tboW	1.66251	0.00262563	null	null
BSU_33310	fhuB	1.662	5.69047e-05	hydroxamate siderophore [wiki|ABC transporter] (ferrichrome und ferrioxamine) (permease)	siderophore uptake
BSU_01310	rplF	1.66142	0.000724639	ribosomal protein uL6	translation
BSU_39830	yxcA	1.66021	0.0137092	unknown	unknown
BSU_rRNA_16	rrnH-16S	1.65941	0.135367	16S rRNA	translation
BSU_09889	yhzD	1.65825	0.111773	unknown	unknown
BSU_24650	yqzG	1.65598	0.148908	unknown	unknown
BSU_26060	yqbM	1.65598	0.148908	similar to phage-related R-Type bacteriocin tube protein	unknown
BSU_06440	purB	1.65329	0.0275009	adenylsuccinate lyase	purine biosynthesis
BSU_26590	blt	1.65272	0.118469	spermidine-efflux transporter	spermidine export
BSU_01430	rpoA	1.65249	1.74516e-06	[wiki|RNA polymerase] alpha subunit	transcription
BSU_27630	yrvD	1.6516	0.13218	unknown	unknown
BSU_36150	ywqN	1.65083	0.0433539	unknown	unknown
BSU_14370	yknZ	1.6463	0.0316981	[wiki|ABC transporter] (permease) for the export of the [[protein|820635420B3980B620F3E3D7ACF7EDE9DC6275AD]] toxin	resistence against [[protein|820635420B3980B620F3E3D7ACF7EDE9DC6275AD]] toxin
BSU_03680	yclG	1.64473	0.0824958	unknown	unknown
BSU_25730	yqeC	1.64345	0.0144904	similar to 6-phosphogluconate dehydrogenase	unknown
BSU_22930	sleB	1.64179	0.142217	spore cortex-lytic enzyme	degration of the spore cortex
BSU_25220	antE	1.64132	0.111761	dnaG overlapping gene of unknown function	unknown
BSU_16640	ylxP	1.64065	0.0374966	general stress protein	BSU_16640
BSU_14740	ylaD	1.64051	0.0200067	redox sensor	BSU_14740
BSU_34830	yvzA	1.63971	0.076789	unknown	unknown
BSU_rRNA_23	rrnI-16S	1.63819	0.147486	16S rRNA	translation
BSU_10550	ntdA	1.63786	0.0229103	pyridoxal phosphate-dependent 3-oxo-glucose-6-phosphate:glutamate aminotransferase	synthesis of the antibiotic kanosamine
BSU_08320	yfiM	1.63102	0.162237	similar to [wiki|ABC transporter] (membrane protein)	BSU_08320
BSU_31680	comA	1.63023	0.00034905	two-component system response regulator	BSU_31680
BSU_26760	yrdC	1.62988	0.0251786	unknown	unknown
BSU_25740	yqeB	1.62972	0.0103126	unknown	unknown
BSU_17267	ymzE	1.62917	0.0990467	part of the ymzE pseudogene	unknown
BSU_40610	yybK	1.6288	0.00800659	similar to [wiki|ABC transporter ](membrane protein)	unknown
BSU_19259	yoyB	1.62861	0.151461	unknown	unknown
BSU_08150	yfjC	1.62801	0.135345	unknown	unknown
BSU_01330	rpsE	1.62711	0.000507389	ribosomal protein uS5	translation
BSU_35130	yvlA	1.62353	0.00219393	unknown	unknown
BSU_05750	fra	1.62271	0.00911247	frataxin-like protein	intracellular carrier to provide iron for the ferrochelatase HemH
BSU_32280	yutG	1.61986	0.139939	similar to low temperature requirement C protein	unknown
BSU_27070	levD	1.61801	0.0397407	fructose-specific permease of the [wiki|phosphotransferase systems|phosphotransferase system]	BSU_27070
BSU_12480	yjqB	1.61658	0.074314	phage-derived gamma polyglutamate hydrolase	polyglutamate degradation
BSU_01870	ybcH	1.61506	0.14497	unknown	unknown
BSU_38990	atoA	1.61483	0.171539	succinyl CoA:3-oxoacid CoA-transferase (subunit A)	3-hydroxybutyrate utilization
BSU_01889	ybzH	1.6135	0.0497584	putative transcriptional regulator ([wiki|ArsR family])	unknown
BSU_tRNA_31	trnD-Glu	1.60921	0.0825862	null	translation
BSU_02520	ycbJ	1.60869	0.0304174	similar to macrolide 2-phosphotransferase	unknown
BSU_35020	nagBA	1.60778	0.0281648	glucosamine-6-phosphate deaminase	N-acetylglucosamine utilization
BSU_06970	yesO	1.60641	0.164245	[wiki|ABC transporter] (sugar-binding protein) for rhamnose oligosaccharides	uptake of rhamnose oligosaccharides
BSU_misc_RNA_17	pswB	1.60616	0.0312427	null	null
BSU_misc_RNA_50	mswG	1.60597	0.0102109	null	null
BSU_02310	ybfO	1.60565	0.0794537	similar to erythromycin esterase	unknown
BSU_31900	yukD	1.60456	0.111233	Ubiquitin-like protein	putative bacteriocin
BSU_06930	yesK	1.60228	0.13026	unknown	unknown
BSU_14230	ykuV	1.60166	0.0163034	thiol disulfide oxidoreductase	BSU_14230
BSU_01390	infA	1.60144	0.00210585	translation initiation factor IF-1	BSU_01390
BSU_30770	mntA	1.60016	0.0892945	manganese [wiki|ABC transporter] (binding protein	BSU_30770
BSU_rRNA_25	rrnG-16S	1.59753	0.166054	16S rRNA	translation
BSU_17600	xylA	1.59747	0.0302776	xylose isomerase	utilization of xylan and xylose
BSU_22060	pbuX	1.59724	0.00496831	xanthine transport in/out via proton symport	xanthine uptake
BSU_07610	citM	1.59651	0.0519803	Mg<sup>2+</sup>-citrate transporter	uptake of citrate and magnesium
BSU_tRNA_75	trnSL-Glu2	1.59629	0.0802148	null	translation
BSU_25350	yqfD	1.59405	0.00742942	[[protein|3CB24D493B3282278B7DC61CE3C793DFA815F9E2]]-dependent sporulation gene	BSU_25350
BSU_25580	comEB	1.59337	0.116206	dCMP deaminase	nucleotide scavenging protein for efficient reutilization of the products of degradation of the non-transforming strand during DNA uptake
BSU_22050	bpsA	1.59318	0.0278824	type III polyketide synthase	polyketide synthesis
BSU_01110	rpsG	1.5919	7.31906e-05	ribosomal protein uS7	translation
BSU_02590	ycbP	1.59059	0.118247	general stress protein	unknown
BSU_17100	pksC	1.58956	5.09728e-05	bacillaene synthase trans-acting acyltransferase	polyketide (bacillaene) synthesis
BSU_01000	secE	1.58941	0.0212948	preprotein translocase subunit	protein secretion
BSU_01120	fusA	1.58926	1.89279e-06	elongation factor G	facilitates movement of tRNA and mRNA by one codon
BSU_40640	yybH	1.58704	0.0704144	unknown	unknown
BSU_09230	yhcV	1.58631	0.136474	forespore-specific sporulation protein	unknown
BSU_06550	yecA	1.58475	0.000459149	similar to L-methionine and branched chain amino acids transporter	unknown
BSU_34430	racX	1.5832	0.0204936	amino acid racemase	BSU_34430
BSU_02710	yczC	1.5832	0.119545	unknown	unknown
BSU_10440	yhjA	1.57812	0.0023166	unknown	unknown
BSU_rRNA_6	rrnJ-16S	1.57791	0.178657	16S rRNA	translation
BSU_36170	ywqL	1.57457	0.135101	endonuclease V (endoV)	DNA excision repair
BSU_07140	yetF	1.57436	0.0902508	unknown	unknown
BSU_12040	yjdG	1.57433	0.00905341	unknown	unknown
BSU_19890	yotG	1.57419	0.165431	unknown	unknown
BSU_23940	yqjB	1.57304	0.155635	putative sporulation-specific L	BSU_23940
BSU_01730	sigW	1.5724	0.00578232	[wiki|RNA polymerase] ECF-type [wiki|sigma factor] SigW	activated by alkaline shock and by polymyxin B
BSU_01260	rplNA	1.57092	0.00884256	ribosomal protein uL14	translation
BSU_27180	yrhH	1.57066	0.0200409	similar to methyltransferase	unknown
BSU_03370	yckA	1.56956	0.122379	similar to amino acid [wiki|ABC transporter] (permease)	unknown
BSU_00850	mcsB	1.56882	0.105348	protein arginine kinase	forms a gated kinase chamber to mark aberrant bacterial proteins for degradation by [[protein|86A2F2F65290F4471D6FD03B694821C66C180D8A]]-[[protein|CB06A70DE7462CEB7AF5D8C28943C878DD56DE1A]]
BSU_11270	yjzD	1.56881	0.0244427	unknown	unknown
BSU_40580	yybN	1.56838	0.00652693	unknown	unknown
BSU_rRNA_3	rrnO-5S	1.56822	0.199171	5S rRNA	translation
BSU_18170	yngA	1.56799	0.19862	flippase	BSU_18170
BSU_22550	qcrB	1.56758	0.00540615	menaquinol:cytochrome c oxidoreductase (cytochrome b subunit)	BSU_22550
BSU_22660	trpC	1.56756	0.0547489	indole-3-glycerol-phosphate synthase	biosynthesis of tryptophan
BSU_30010	ythP	1.56701	0.0156091	similar to [wiki|ABC transporter] (ATP-binding protein)	unknown
BSU_30150	ytdP	1.56673	0.063013	similar to transcription factor (AraC family)	unknown
BSU_34340	epsD	1.56476	0.0288606	extracellular polysaccharide synthesis	[wiki|biofilm formation]
BSU_15340	ylmA	1.56437	0.0119735	similar to [wiki|ABC transporter] (ATP-binding protein)	unknown
BSU_02720	yccF	1.56391	2.12316e-06	unknown	unknown
BSU_18960	yozM	1.56109	0.202698	unknown	unknown
BSU_22070	xpt	1.56109	0.000740064	xanthine phosphoribosyltransferase	purine salvage and interconversion
BSU_26230	yqaP	1.56036	0.0161017	unknown	unknown
BSU_27910	yszB	1.5597	0.00107597	transcription repressor of threonine biosynthetic genes	control of threonine biosynthesis
BSU_40574	yyzJ	1.5587	0.190369	unknown	BSU_40574
BSU_02000	ybdJ	1.55775	0.0597938	two-component response regulator ([wiki|OmpR family])	unknown
BSU_07930	yfkD	1.55722	0.206156	unknown	unknown
BSU_04030	ycsD	1.55695	1.70834e-05	ÃŸ-hydroxyacyl-(acyl carrier protein) dehydratase	fatty acid biosynthesis
BSU_30760	mntB	1.55658	0.109392	manganese [wiki|ABC transporter] (ATP-binding protein)	manganese uptake
BSU_35240	ctpB	1.55479	0.101179	carboxy-terminal processing serine protease	this results in processing of pro-[[protein|24F7FD5C7C3A68BB2760ABB8CBD8FBD65E5FF7D4]]
BSU_17150	pksG	1.55438	0.157267	involved in polyketide synthesis	polyketide synthesis
BSU_21560	yokK	1.55407	0.0375637	unknown	unknown
BSU_36970	spoIIR	1.55379	0.194345	required for processing and compartmentalization of pro-[[protein|3CB24D493B3282278B7DC61CE3C793DFA815F9E2]]	control of [[protein|SigE ]]activation
BSU_tRNA_49	trnS-Lys	1.55367	0.10621	null	translation
BSU_35190	yvkC	1.5521	0.0219103	flavonoid phosphate synthetase	unknown
BSU_10560	yhjM	1.55163	0.000697867	transcription activator of the [[gene|2F850E2DFA6287DB3890243803E06FDE7ACDB10E]]-[[gene|A4DE6C394B64813A732255734758403241FFAC2F]]-[[gene|29DAF5343A42EAD8DB97925FE7D049410F7B7FCA]]-[[gene|glcP ]]operon	regulation of the [[gene|2F850E2DFA6287DB3890243803E06FDE7ACDB10E]]-[[gene|A4DE6C394B64813A732255734758403241FFAC2F]]-[[gene|29DAF5343A42EAD8DB97925FE7D049410F7B7FCA]]-[[gene|glcP ]]operon
BSU_rRNA_9	rrnW-16S	1.54935	0.19304	16S rRNA	translation
BSU_20830	yopN	1.54813	0.117976	involved in controlling lysis/lysogeny in the SP beta phage	control of lysis/lysogeny in the SP beta phage
BSU_38980	atoB	1.54749	0.148748	succinyl CoA:3-oxoacid CoA-transferase (subunit B)	3-hydroxybutyrate utilization
BSU_tRNA_73	trnSL-Gln1	1.54549	0.207862	null	translation
BSU_17500	ynaB	1.54496	0.0379401	unknown	unknown
BSU_21870	ilvD	1.54438	8.59791e-10	dihydroxy-acid dehydratase (2	2
BSU_36668	ywzE	1.54345	0.158858	unknown	BSU_36668
BSU_26160	yqbC	1.5429	0.000945158	unknown	unknown
BSU_13490	htpX	1.54262	0.0198135	stress-responsive membrane protease	quality control of membrane proteins
BSU_rRNA_13	rrnE-5S	1.54152	0.176288	5S rRNA	translation
BSU_18950	yozL	1.54108	0.183033	unknown	unknown
BSU_tRNA_74	trnSL-Gln2	1.54048	0.0924003	null	translation
BSU_01240	rpmC	1.53985	0.031747	ribosomal protein uL29	translation
BSU_35080	yvmB	1.53813	0.0276145	transcriptional repressor ([wiki|MarR family])	BSU_35080
BSU_21930	cspD	1.53809	0.0155015	cold shock protein	RNA chaperone
BSU_25870	rttF	1.53701	9.66793e-05	antitoxin	inhibition of the cytotoxic activity of [[protein|D828A8E03C894D1082EFCB11BEF1384F04D17ECA]]
BSU_14220	ykuU	1.53654	0.019993	alkyl hydroperoxide reductase	protection against peroxide stress
BSU_37460	rapF	1.53577	0.00864657	response regulator aspartate phosphatase	controls [[protein|7832489F11F606BCF637EC23BAAB41AD10237EBB]] activity
BSU_tRNA_28	trnI-Ala	1.53555	0.0990672	null	translation
BSU_11350	yjaZ	1.53269	0.223075	unknown	unknown
BSU_04880	ydcS	1.52988	0.183161	unknown	unknown
BSU_37240	ywiE	1.5295	NA	minor cardiolipin synthetase	required for protection against paraquat stress
BSU_03788	yczM	1.52844	0.105479	putative toxin	unknown
BSU_17790	yndH	1.52825	0.0994097	unknown	unknown
BSU_00490	spoVG	1.52813	0.0540559	RNA-binding regulatory protein	BSU_00490
BSU_30000	ythQ	1.52799	0.0240165	similar to [wiki|ABC transporter] (membrane protein)	unknown
BSU_04960	yddG	1.5276	0.200937	part of the ICEBs1 conjugation machinery	BSU_04960
BSU_40660	yybF	1.52576	0.14517	similar to antibiotic resistance protein	unknown
BSU_misc_RNA_41	ssrSB	1.52504	0.111527	6S RNA	antagonist of [[protein|360F48D576DE950DF79C1A2677B7A35A8D8CC30C]]
BSU_08510	yfhF	1.52492	0.220898	general stress protein	BSU_08510
BSU_38830	aldY	1.52328	0.22969	aldehyde dehydrogenase (NAD)	required for protection against paraquat stress
BSU_18908	yozY	1.52322	0.227916	unknown	unknown
BSU_04970	yddH	1.52043	0.228041	cell wall hydrolase	part of the type IV secretion system for DNA transfer
BSU_15500	pyrC	1.5176	0.110933	dihydroorotase	pyrimidine biosynthesis
BSU_40579	yyzL	1.51649	0.160097	unknown	BSU_40579
BSU_39960	yxaI	1.51559	0.213534	membrane protein	unknown
BSU_04730	sigB	1.51506	0.228535	[wiki|RNA polymerase] [wiki|sigma factor] [[protein|580011DE5DC40EC9E7E0512791D328FAA010DCB8]]	general stress response
BSU_36610	ywnC	1.51279	0.0611131	unknown	unknown
BSU_04710	rsbV	1.51253	0.229185	antagonist of [[protein|5AF5F199C5D92E13DE1C56E28948A557E3954CBF]]	BSU_04710
BSU_01440	rplQ	1.51158	0.00206893	ribosomal protein bL17	translation
BSU_22680	trpE	1.51148	0.000734368	anthranilate synthase (subunit I)	biosynthesis of tryptophan
BSU_17559	ynzI	1.51092	0.0585297	unknown	unknown
BSU_14910	ctaE	1.50878	0.0512644	cytochrome-c oxidase (caa<sub>3</sub>) (subunit III)	respiration
BSU_40259	yyzG	1.50853	0.240735	unknown	unknown
BSU_18840	xynA	1.50846	9.02582e-07	endo-1	BSU_18840
BSU_31670	yuxO	1.50827	0.000251634	similar to thioesterase	unknown
BSU_40529	yyzH	1.50769	0.240035	unknown	unknown
BSU_19260	yocM	1.50442	0.0159488	small heat-shock protein	BSU_19260
BSU_03470	hxlR	1.50102	0.246274	[wiki|MarR family|MarR/DUF24 family] transcription activator of the [[gene|BF480721B89661BFFE6632BB10C5F4DC29951784]]-[[gene|FB0CEA291CA4EC5FB8410050E61B89EDBA1771F9]] operon	regulation of the ribulose monophosphate pathway
BSU_24110	yqzF	1.50042	0.0315677	unknown	unknown
BSU_27060	levE	1.5002	0.0882061	fructose-specific permease of the [wiki|phosphotransferase systems|phosphotransferase system]	[[category|SW.3.4.3]]
BSU_11920	yjcN	1.49921	0.000655784	unknown	unknown
BSU_07750	yflA	1.4986	NA	general stress protein	required for protection against paraquat stress
BSU_22540	qcrC	1.49758	0.0165847	menaquinol:cytochrome c oxidoreductase (cytochrome b/c subunit)	BSU_22540
BSU_01200	rpsS	1.49704	0.00841057	ribosomal protein uS19	translation
BSU_14690	yktD	1.49614	0.0103455	putative S-adenosyl-L-methionine-dependent methyltransferase	unknown
BSU_25700	yqeF	1.49499	0.115313	unknown	unknown
BSU_10210	yhfF	1.49433	0.0214054	unknown	unknown
BSU_03340	folEB	1.49313	0.116207	GTP cyclohydrolase IB	replaces [[protein|7732A37D59E2643F232F2C0AFE51BCF7A79EDE29]] under conditions of zinc starvation
BSU_14120	abbA	1.49311	0.000143761	inhibitor of [[protein|E5110D9C36E8C55AFD1419987B14A53232165F20]] activity	inhibition of [[protein|E5110D9C36E8C55AFD1419987B14A53232165F20]]
BSU_01340	rpmD	1.49299	0.0137578	ribosomal protein uL30	translation
BSU_30659	ytzI	1.4917	0.0749705	unknown	unknown
BSU_13530	kinE	1.49108	0.000360644	two-component sensor kinase	part of the [wiki|phosphorelay]
BSU_18150	xynC	1.48945	0.0254596	endo-xylanase	BSU_18150
BSU_04170	ydaB	1.48571	0.0242299	similar to acyl-CoA synthetase (long-chain-fatty-acid--CoA ligase)	unknown
BSU_08490	yfhD	1.48547	0.258872	general stress protein	BSU_08490
BSU_14190	dapL	1.48512	0.000497821	N-acetyl-diaminopimelate deacetylase	biosynthesis of lysine and peptidoglycan
BSU_13020	ykgA	1.48505	NA	similar to arginine-guanidine removing enzyme	survival of salt and ethanol stresses
BSU_31720	degQ	1.4846	0.162516	stimulates production of degradative enzymes and of extracellular poly-gamma-glutamate	gene is not expressed in the lab strain 168 due to promoter down mutation in the -10 region (T - 10 ---> C)
BSU_32400	yunG	1.48456	0.0970656	unknown	unknown
BSU_tRNA_30	trnD-Ser	1.48056	0.0163961	null	translation
BSU_18310	ppsD	1.47948	0.025369	plipastatin synthetase	production of the antibacterial compound plipastatin
BSU_18990	rttM	1.47914	0.0301125	antitoxin	inhibition of the cytotoxic activity of [[protein|D24F5B473B9CFAD960D877A8BA593939012177E2]]
BSU_17250	ymaE	1.47843	0.0351209	unknown	unknown
BSU_19830	yotM	1.47758	0.258563	unknown	unknown
BSU_27050	levF	1.47735	0.168336	fructose-specific permease of the [wiki|phosphotransferase systems|phosphotransferase system]	BSU_27050
BSU_01740	rsiW	1.47613	0.0228009	anti-[[protein|3D974DD2967C7F8FD4E3C2AF42617B8AE9F0296D]]	control of [[protein|3D974DD2967C7F8FD4E3C2AF42617B8AE9F0296D]] activity
BSU_18600	yozQ	1.47551	0.184692	unknown	unknown
BSU_tRNA_48	trnS-Gln	1.47477	0.0962818	null	translation
BSU_12450	yjpA	1.47476	0.0452366	unknown	unknown
BSU_17540	ynaF	1.4742	0.0855397	unknown	unknown
BSU_15320	sigE	1.47175	0.179214	[wiki|RNA polymerase ][wiki|sporulation ]mother cell-specific (early) [wiki|sigma factor ]SigE	transcription of [wiki|sporulation ]genes (early mother cell)
BSU_01220	rpsC	1.46947	0.0157416	ribosomal protein uS3	translation
BSU_06200	ydjH	1.46841	0.150985	required for membrane localization of [[protein|CA4EF8385EAA4BBC47FF0D998C820D9F36F5F94D]] and [[protein|3B6F4FBB19401069E827EAF5835DD15AAA3C3487]] upon stress	targeting of [[protein|3B6F4FBB19401069E827EAF5835DD15AAA3C3487]]
BSU_33850	yvbG	1.46836	0.272033	unknown	unknown
BSU_24590	yqhG	1.46706	0.0267214	unknown	unknown
BSU_31020	yuaF	1.46633	0.0922254	NfeD2	confers (together with [[protein|61893B4EB53FBBB9AD8BEEEFFCEFD0FC64544D6F]]) resistance to cefuroxime
BSU_rRNA_15	rrnI-5S	1.46602	0.267702	5S rRNA	translation
BSU_08899	ygzD	1.46547	0.188899	similar to transcription regulator ([wiki|Xre family])	unknown
BSU_14260	mobA	1.46504	0.0420603	molybdopterin-guanine dinucleotide biosynthesis	nitrate respiration
BSU_31710	comQ	1.46489	0.0618179	prenylation of [[protein|comX ]]and surfactin expression ([[gene|srfA]])	regulation of quorum sensing
BSU_03290	nasE	1.46483	0.0247233	assimilatory nitrite reductase (subunit)	utilization of nitrite as nitrogen source
BSU_20560	yoqO	1.46344	0.0111422	unknown	unknown
BSU_04010	sipU	1.4615	0.0376188	signal peptidase I	protein secretion
BSU_19690	kamA	1.46149	0.261057	lysine 2	BSU_19690
BSU_06400	yebE	1.46138	0.161917	unknown	unknown
BSU_36650	ureB	1.46112	0.0221285	urease (beta subunit)	utilization of urea as alternative nitrogen source
BSU_rRNA_22	rrnD-16S	1.45956	0.262674	16S rRNA	translation
BSU_rRNA_11	rrnW-5S	1.45933	0.234894	5S rRNA	translation
BSU_14660	ykzI	1.45905	0.281102	general stress protein	unknown
BSU_04740	rsbX	1.45862	0.276675	protein serine phosphatase	dephosphorylates RsbS and RsbR
BSU_02560	ycbM	1.45769	0.0326632	two-component sensor kinase	unknown
BSU_05880	gmuG	1.45706	0.0619147	beta-1	BSU_05880
BSU_06811	yezG	1.45662	0.0498256	antitoxin	inhibition of the cytotoxic activity of [[protein|655C07294D3A04763049D6701A7296BB4AF8E6B9]]
BSU_17720	yndA	1.45619	0.281101	unknown	unknown
BSU_01810	adaA	1.45605	0.216308	trigger enzyme	adaptive response to alkylative DNA damage
BSU_12350	uxuB	1.45599	0.271095	similar to D-mannonate oxidoreductase/ fructuronate reductase	unknown
BSU_21490	sunI	1.4552	0.0962041	bacteriocin producer immunity protein	immunity to sublancin
BSU_34450	sacB	1.45514	0.255795	levansucrase	utilization of sucrose
BSU_39080	licT	1.45494	0.000465283	transcriptional antiterminator of the [[gene|35E6C81BE481C3E57CF47B781580368C3AC15D83]]-[[gene|8D98212930CF6613D332BF99452B231CB6426E93]]-[[gene|yxiE ]]operon and the [[gene|bglS ]]gene	control of beta-glucan and beta-glucoside utilization
BSU_13440	ykoY	1.45331	0.018503	manganese resistance protein	resistance to Mn<sup>2+</sup> intoxication
BSU_07700	nagP	1.4528	0.0265767	N-acetylglucosamine-specific [wiki|phosphotransferase system]	BSU_07700
BSU_04920	yddC	1.45237	0.213242	part of the ICEBs1 conjugation machinery	conjugative transfer of ICEBs1
BSU_01100	rpsL	1.45129	0.00191285	ribosomal protein uS12	translation
BSU_18300	ppsE	1.45025	0.0294749	plipastatin synthetase	production of the antibacterial compound plipastatin
BSU_37700	bacE	1.4484	0.0592126	efflux protein for bacilysin excretion	BSU_37700
BSU_00230	bofA	1.4484	0.0830236	inhibition of the pro-[[protein|24F7FD5C7C3A68BB2760ABB8CBD8FBD65E5FF7D4|sigma-K]] processing machinery	control of [[protein|24F7FD5C7C3A68BB2760ABB8CBD8FBD65E5FF7D4|sigma-K]] activation
BSU_20430	yorC	1.44828	0.147277	unknown	unknown
BSU_tRNA_56	trnB-Gly1	1.4472	0.280004		translation
BSU_25780	arsC	1.44596	0.115115	arsenate reductase	detoxification of arsenate
BSU_13800	ykvR	1.44571	0.207258	unknown	unknown
BSU_24740	yqxL	1.44538	NA	general stress protein	BSU_24740
BSU_30850	ytdA	1.44478	0.143435	similar to UTP-glucose-1-phosphate uridylyltransferase	unknown
BSU_18669	yozS	1.44449	0.044296	unknown	unknown
BSU_20940	yopC	1.44344	0.0133994	unknown	unknown
BSU_07920	yfkE	1.44303	NA	H<sup>+</sup>/Ca<sup>2+</sup> exchanger	calcium export
BSU_tRNA_18	trnJ-Arg	1.44235	0.272076	null	translation
BSU_25569	yqzM	1.4423	0.129204	unknown	unknown
BSU_01420	rpsK	1.4421	0.00156011	ribosomal protein uS11	translation
BSU_33300	fhuG	1.44195	0.00767293	hydroxamate siderophore [wiki|ABC transporter ](ferrichrome und ferrioxamine) (permease)	siderophore uptake
BSU_tRNA_14	trnJ-Lys	1.44164	0.13876	null	translation
BSU_26750	yrdD	1.44155	0.124474	part of the yrdD pseudogene	unknown
BSU_rRNA_28	rrnG-5S	1.44148	0.179199	5S rRNA	translation
BSU_35200	yvkB	1.44114	0.0814622	similar to transcriptional regulator ([wiki|TetR family])	unknown
BSU_21620	yokE	1.44092	0.150755	unknown	unknown
BSU_40780	tetL	1.43979	0.251143	tetracycline resistance leader peptide	control of tetB expression
BSU_12749	xkzA	1.43922	0.231455	unknown PBSX prophage protein	unknown
BSU_39940	yxaL	1.43599	0.211385	similar to Ser/Thr kinase	BSU_39940
BSU_37710	bacD	1.43519	0.0681115	alanine-anticapsin ligase	biosynthesis of the antibiotic bacilysin
BSU_32070	yuiC	1.43487	0.00464737	stationary phase survival protein	BSU_32070
BSU_37210	ywjC	1.43374	NA	general stress protein	unknown
BSU_tRNA_7	trnSL-Ser1	1.43351	0.0492092	tRNA-Ser	translation
BSU_25720	yqeD	1.43346	0.0640962	unknown	unknown
BSU_01230	rplP	1.43292	0.0313722	ribosomal protein uL16	for release of RbgA from the ribosome
BSU_26530	yrkF	1.43084	0.306471	putative sulfur carrier protein	unknown
BSU_35610	tuaA	1.43082	0.22385	lipid carrier sugar transferase	BSU_35610
BSU_19650	yodM	1.43073	0.040188	phosphatidylglycerol phosphate (PGP) phosphatase	BSU_19650
BSU_20310	yorO	1.43029	0.30654	unknown	unknown
BSU_18980	yobJ	1.42873	0.0259402	unknown	unknown
BSU_25790	arsB	1.42855	0.236478	extrusion of arsenite	detoxification of arsenate and arsenite
BSU_01140	ybaC	1.42838	0.0328188	similar to proline iminopeptidase	unknown
BSU_10520	glcP	1.42793	0.0600294	probable glucose/mannose:H<sup>+</sup> symporter	unknown
BSU_36720	ywmE	1.42542	NA	general stress protein	BSU_36720
BSU_03270	ycgT	1.42348	0.0648487	NADPH:ferredoxin oxidoreductase	unknown
BSU_19610	yodI	1.42211	0.308729	unknown	unknown
BSU_08570	yfhK	1.42181	NA	general stress protein	BSU_08570
BSU_05360	ydfC	1.42165	0.311444	unknown	unknown
BSU_12550	xtrA	1.42154	0.301052	PBSX prophage	unknown
BSU_36250	ptkA	1.42061	0.200944	protein tyrosine kinase	protein phosphorylation
BSU_04860	ydcQ	1.42027	0.304411	coupling protein	BSU_04860
BSU_24100	bkdR	1.41906	0.020525	transcriptional activator of the [[gene|1CFF7202AC6078B6BAD1253F77FD4FE227C046DB]]-[[gene|A52E50104B18D0A8518218C52D9CC36FDDB29AAF]]-[[gene|8E08A0333E4EC89003DA3C1DD8DCD39CDDC8624C]]-[[gene|1FD06CB6E81C920EFC656DBE2A13D68B1AA68872]]-[[gene|9F298088C0A9EB7FE140C935AFC9243C6D4DE8AE]]-[[gene|A024921961A786294199EA12E04456C890ED8D8C]]-[[gene|262C9FD20C7A70B6F1FEB57735FA800F38EAB25A]] operon	regulation of branched-chain amino acid utilization
BSU_13509	ykzP	1.41848	0.304684	unknown	unknown
BSU_24050	bkdAA	1.41755	0.012041	2-oxoisovalerate dehydrogenase (E1 alpha subunit)	utilization of branched-chain keto acids
BSU_26240	yqaO	1.41667	0.25025	similar to phage-related protein	unknown
BSU_02010	ybdK	1.41582	0.320074	two-component sensor kinase	unknown
BSU_33580	yvaF	1.41569	0.101025	Uncharacterized HTH-type transcriptional regulator	unknown
BSU_01820	adaB	1.41356	0.11404	O6-methylguanine-DNA methyltransferase	adaptive response to alkylative DNA damage
BSU_19050	yobQ	1.4133	0.00320807	similar to transcription factor ([wiki|AraC family])	unknown
BSU_26050	txpA	1.41315	0.25602	toxic peptide	BSU_26050
BSU_08590	yfhM	1.41311	0.263139	general stress protein	BSU_08590
BSU_20770	yopT	1.41225	0.115328	unknown	unknown
BSU_misc_RNA_24	tswE	1.41152	0.117885	null	null
BSU_28210	lonB	1.41061	0.148641	Lon-like ATP-dependent protease	protein quality control
BSU_06210	ydjI	1.40984	0.186122	required for membrane localization of [[protein|3B6F4FBB19401069E827EAF5835DD15AAA3C3487]] (together with [[protein|F93381205C61665820D034A384BD60410AAE84C1]] and [[protein|938B55332DFB2B465D0D5AD530550CED5AC30A92]])	targeting of [[protein|3B6F4FBB19401069E827EAF5835DD15AAA3C3487]]
BSU_rRNA_19	rrnB-16S	1.40972	0.304831	16S rRNA	translation
BSU_39380	hutG	1.40957	0.0710626	formiminoglutamate hydrolase	histidine utilization
BSU_31875	yukB	1.40893	0.236818	membrane [[protein|FtsK]]/[[protein|125325B485FBC60798EDA4B4BFB24C6FCBC4C513]]-like ATPase	BSU_31875
BSU_04590	ydbS	1.40802	0.0108683	resistence against antimicrobial compounds from B. amyloliquefaciens	confers resistence against antimicrobial compounds from B. amyloliquefaciens
BSU_19240	yocK	1.40795	0.234692	general stress protein	survival of ethanol stress
BSU_24370	spoIIIAG	1.40785	0.327978	component of the [[protein|SpoIIIA]]-[[protein|3282D2C25468776881778006F182FCF322C4821D]] type III secretion system residing in the forespore membrane	BSU_24370
BSU_18370	yoeA	1.40777	0.0695077	probable multidrug resistance protein	unknown
BSU_09380	nsrR	1.40629	0.00137021	nitric oxide-responsive regulator	repression of [[protein|1E829D639BADDC6BDC9B5FB4C97A632A53FDDB24]]-[[protein|EA6790EF30D3DDB9670FE52DFD2C5083AB6A48E1]]-dependent genes in the absence of nitric oxide (NO)
BSU_24040	bkdAB	1.40607	0.0223974	2-oxoisovalerate dehydrogenase (E1 beta subunit)	utilization of branched-chain keto acids
BSU_07150	hmoA	1.40456	0.0585239	heme monooxygenase	degradation of heme
BSU_06280	ydjP	1.40339	0.0630794	similar to chloroperoxydase	unknown
BSU_misc_RNA_62	mswJ	1.40264	0.000117864
BSU_22560	qcrA	1.40251	0.133578	Rieske factor	component of the cytochrome bc1 complex
BSU_38270	efeM	1.40242	0.114891	lipoprotein	high affinity uptake of ferric iron (Fe(III))
BSU_33290	fhuC	1.40218	0.0342152	hydroxamate siderophore [wiki|ABC transporter ](ATP-binding protein) (ferrichrome und ferrioxamine)	siderophore uptake
BSU_33960	araE	1.40199	0.272089	L-arabinose permease (proton symporter)	uptake of arabinose
BSU_08700	ygaE	1.40189	0.0182194	unknown	unknown
BSU_08040	yfjM	1.40181	0.00491105	unknown	unknown
BSU_39970	yxaH	1.40154	0.0379668	putative transporter	unknown
BSU_18110	ynfC	1.40076	0.173901	unknown	unknown
BSU_misc_RNA_67	rsaE	1.40056	0.098896	small RNA	[[gene|D72175937B3956C2BC500FC00CEC8EC57A0A76A8]]-[[gene|5900CAC1CE367F33B267673A7FC210A3A269B30E]]
BSU_29600	braB	1.40051	0.00181125	branched-chain amino acid transporter	uptake of branched-chain amino acids
BSU_06100	bsuRB	1.39988	0.111799	component of the BsuM DNA restriction system	BSU_06100
BSU_26960	yraF	1.39868	0.338249	forespore-specific sporulation protein	BSU_26960
BSU_08610	yfhO	1.39798	0.279921	required for lipoteichoic acid glycosylation	lipoteichoic acid glycosylation
BSU_34900	hisB	1.39762	0.053001	imidazoleglycerol-phosphate dehydratase	biosynthesis of histidine
BSU_15490	pyrB	1.39709	0.106641	aspartate carbamoyltransferase	pyrimidine biosynthesis
BSU_09965	yhaJ	1.39652	0.0111508	putative bacteriocin	unknown
BSU_06470	purQ	1.39623	0.118078	phosphoribosylformylglycinamidine synthase	purine biosynthesis
BSU_27750	bofC	1.39611	0.340392	general stress protein	BSU_27750
BSU_30080	yteV	1.39527	0.337229	sporulation protein	unknown
BSU_07900	rbn	1.39426	0.335424	general stress protein	BSU_07900
BSU_18640	yoaK	1.39375	0.0978269	unknown	unknown
BSU_14009	ykzT	1.3925	0.0613313	unknown	unknown
BSU_12770	xkdX	1.39215	0.34391	PBSX prophage	unknown
BSU_05109	ydzN	1.39102	0.216167	unknown	unknown
BSU_39390	hutM	1.39083	0.202459	histidine permease	histidine uptake
BSU_32660	yurT	1.39073	0.0600381	glyoxalase II	detoxification of methylglyoxal
BSU_08300	yfiK	1.39033	0.0706093	two-component response regulator	BSU_08300
BSU_31322	yugO	1.39019	0.332593	potassium channel protein (exporter)	potassium exporter
BSU_33320	fhuD	1.38974	0.0233159	hydroxamate siderophore [wiki|ABC transporter ](only ferrichrome) (binding protein)	siderophore uptake
BSU_08600	csbB	1.38953	0.315387	lipoteichoic acid glycosyltransferase	general stress protein
BSU_14360	yknY	1.38945	0.215667	[wiki|ABC transporter ](ATP-binding protein	BSU_14360
BSU_tRNA_40	trnD-Gln	1.38918	0.114484	null	translation
BSU_06110	bsuRC	1.38795	0.0877525	component of the BsuM DNA restriction system	BsuM DNA restriction
BSU_29520	yteJ	1.38783	0.0109708	antagonist of [[protein|ACB7F015027A83C5D3457818A71B6F47192CEFBE]]	BSU_29520
BSU_29230	dnaE	1.38726	0.0109515	lagging strand DNA polymerase III (alpha subunit)	BSU_29230
BSU_37740	bacA	1.3872	0.123462	bacilysin biosynthesis protein	BSU_37740
BSU_23730	yqjV	1.38689	0.0584653	similar to multidrug resistance protein	unknown
BSU_26980	yraE	1.38593	0.2183	forespore-specific sporulation protein	BSU_26980
BSU_tRNA_8	trnA-Ile	1.38512	0.283769	tRNA-Ile	translation
BSU_04720	rsbW	1.38442	0.345482	anti-[wiki|sigma factor] to [[protein|580011DE5DC40EC9E7E0512791D328FAA010DCB8]]	phosphorylates [[protein|AC64DA463250A090A62E50901EFE653C8F963872]]
BSU_35250	ftsX	1.38385	0.00508159	[wiki|ABC transporter] (membrane protein) ([[protein|8BF7EB539B53D75BD30BD30ABF27106D6A0B030B]]-[[protein|E22D0F0AC56DC95AFC02E7F55FCD5FAA44B6B490]])	BSU_35250
BSU_40770	tetB	1.38359	0.0697824	multifunctional tetracycline/Na<sup>+</sup> resistance protein	resistance to tetracyclin
BSU_misc_RNA_22	qswA	1.38328	0.199892
BSU_13500	ktrD	1.38319	0.000352229	glutamate-controlled potassium channel [[protein|15F9BF08762D28CBCD3D9748EFBD29B0D6FD7623]]-[[protein|A0952B75E5BD0D09B0F4C257822428640998558B]]	BSU_13500
BSU_40240	yycS	1.38316	0.172122	unknown	unknown
BSU_26260	yqaM	1.38159	0.35622	similar to phage-related protein	BSU_26260
BSU_01610	feuC	1.38147	0.244293	[wiki|ABC transporter ]for the siderophores Fe-enterobactin and Fe-bacillibactin (integral membrane protein)	[wiki|acquisition of iron]
BSU_31420	yugF	1.38103	0.261381	similar to dihydrolipoamide S-acetyltransferase	unknown
BSU_17560	ynaI	1.38032	0.225698	similar to phosphoribosylanthranilate isomerase	unknown
BSU_26480	yrkK	1.38022	0.177389	unknown	unknown
BSU_31280	yugU	1.3802	0.339333	general stress protein	BSU_31280
BSU_24610	sinR	1.37976	0.0192897	transcriptional regulator ([wiki|Xre family]) of post-exponential-phase responses genes	control of [wiki|biofilm formation]
BSU_tRNA_58	trnB-Arg	1.37926	0.195923	null	translation
BSU_27080	levR	1.37897	0.0247944	transcriptional activator of the [[gene|75C568C8F6912AC064B8B435975D52510D25466A]]-[[gene|CAE38D8F25A5EC6AC8045E40072E6FEC632045FA]]-[[gene|8ABA3735067C7AA433E09F219EE7239196377A95]]-[[gene|F23B951F60A6A669D5BD86836906E0F4AD7A0C1B]]-[[gene|sacC ]]operon	regulation of levan and fructose utilization
BSU_08940	yhbD	1.37865	0.1102	unknown	unknown
BSU_34729	yvzJ	1.37851	0.328665	unknown	unknown
BSU_08160	yfjB	1.37799	0.353579	unknown	unknown
BSU_06812	yeeF	1.37703	0.121335	polymorphic LXG toxin	BSU_06812
BSU_33530	yvaA	1.37694	0.357914	scyllo-inositol dehydrogenase	BSU_33530
BSU_35800	gerBA	1.37685	0.350563	nutrient receptor	fructose
BSU_09120	yhcK	1.37566	0.0278959	diguanylate cyclase	synthesis of c-di-GMP
BSU_25750	nucB	1.37563	0.189194	[wiki|sporulation]-specific extracellular nuclease	DNA degradation after mother cell lysis
BSU_18810	yobA	1.37534	0.31296	unknown	unknown
BSU_15510	pyrAA	1.37475	0.156302	carbamoyl-phosphate synthetase (glutaminase subunit)	pyrimidine biosynthesis
BSU_03960	ycnK	1.37413	0.00820966	copper-responsive transcription repressor of the [[gene|98D807FBB847BF731B5C236557C8F70347279CE0]]-[[gene|D0F553E661A35C69380ACB01D9A96FC6C5088470]]-[[gene|1B7F59F954A1F20F75F5D4953F84CE58171741DE]] operon	BSU_03960
BSU_08890	ygaO	1.37305	0.259945	unknown lipoprotein	unknown
BSU_22130	kduI	1.37179	0.100026	5-keto-4-deoxyuronate isomerase	utilization of galacturonic acid
BSU_02620	phoD	1.36988	0.17836	phosphodiesterase/alkaline phosphatase	BSU_02620
BSU_27460	glnP	1.36988	0.29015	glutamine [wiki|ABC transporter] (membrane protein)	glutamine uptake
BSU_01270	rplX	1.3693	0.0635674	ribosomal protein uL24	translation
BSU_15300	bpr	1.3675	0.251629	bacillopeptidase F	protein degradation
BSU_17650	yncE	1.36745	0.294074	unknown	unknown
BSU_27290	yrzA	1.36742	0.159338	unknown	unknown
BSU_13190	isp	1.367	0.305569	intracellular serine protease	protein degradation
BSU_03070	mdr	1.36672	0.092918	multidrug-efflux transporter (puromycin	tosufloxacin)
BSU_35280	yvjA	1.36672	0.0836753	unknown	unknown
BSU_05408	ydzP	1.36654	0.372907	unknown	unknown
BSU_34490	yvdS	1.36652	0.258666	similar to multidrug-efflux transporter	unknown
BSU_13070	ykkA	1.36545	0.27754	bacillithiol S-transferase	unknown
BSU_14890	ctaC	1.36525	0.0505459	cytochrome-c oxidase (caa<sub>3</sub>) (subunit II)	respiration
BSU_tRNA_43	trnD-Leu1	1.36489	0.0135123	null	translation
BSU_40300	rapG	1.36444	0.0607233	response regulator aspartate phosphatase	BSU_40300
BSU_26030	yqbO	1.36437	0.139624	similar to phage-related protein	unknown
BSU_35120	yvlB	1.36421	0.0221623	unknown	unknown
BSU_34720	yvcP	1.36404	0.0492009	two-component response regulator ([wiki|OmpR family])	[[protein|DDB0022F50999AC52809D651C9CC5A5FDC71302C]])
BSU_34540	clpP	1.364	0.217895	ATP-dependent Clp protease proteolytic subunit (class III heat-shock protein)	protein degradation
BSU_19270	yozN	1.36373	0.332501	unknown	unknown
BSU_03330	nasA	1.36369	0.0457772	nitrate transporter	nitrate uptake
BSU_17080	pksA	1.36333	0.0399845	transcriptional regulator ([wiki|TetR family])	BSU_17080
BSU_03400	yckD	1.3632	0.351965	unknown	unknown
BSU_06590	yerD	1.36285	0.376307	general stress protein	required for protection against paraquat stress
BSU_32890	yusQ	1.36277	0.313803	similar to acyloate catabolism	unknown
BSU_19800	phy	1.36199	0.314239	phytase	utilization of inositol hexakisphosphate (phytate)
BSU_17810	yndK	1.36175	0.0605392	unknown	unknown
BSU_17530	ynaE	1.36138	0.127413	unknown	unknown
BSU_24770	mgsR	1.36047	NA	transcriptional regulator of a subset of the [[protein|580011DE5DC40EC9E7E0512791D328FAA010DCB8]] general stress regulon	BSU_24770
BSU_11900	yjcL	1.36006	0.0918145	unknown	unknown
BSU_36180	rttO	1.35976	0.289149	antitoxin	unknown
BSU_13920	splA	1.35961	0.131912	transcriptional repressor of the spore photoproduct lyase splA-splB operon	regulation of the splA-splB operon
BSU_38790	yxzE	1.35954	0.0853333	unknown	unknown
BSU_37380	albB	1.35951	0.320455	antilisterial bacteriocin (subtilosin) production	antilisterial bacteriocin (subtilosin) production
BSU_31010	yuaG	1.35945	0.204499	membrane-associated scaffold protein	involved in the control of membrane fluidity
BSU_35830	ywtG	1.35881	NA	general stress protein	BSU_35830
BSU_13640	spo0E	1.3584	0.266862	Spo0A-P phosphatase	BSU_13640
BSU_39420	deoC	1.3581	0.0591423	deoxyribose-phosphate aldolase	utilization of nucleotides as carbon source
BSU_27900	pheA	1.35797	0.0430259	prephenate dehydratase	biosynthesis of phenylalanine
BSU_14200	ykuS	1.35796	0.0128473	unknown	unknown
BSU_40540	yybR	1.3574	0.0729695	[wiki|MarR family|MarR/DUF24 family] transcription regulator	BSU_40540
BSU_35180	csbA	1.35722	0.343453	general stress protein	BSU_35180
BSU_18490	rtp	1.35682	0.0576516	replication terminator protein	replication termination
BSU_15360	ylmC	1.3564	0.0660654	sporulation protein	unknown
BSU_18330	ppsB	1.3564	0.0712266	plipastatin synthetase	production of the antibacterial compound plipastatin
BSU_40810	yyaM	1.35611	0.217896	unknown	unknown
BSU_06240	bdhA	1.35595	0.141608	acetoine/ butanediol dehydrogenase	overflow metabolism
BSU_26619	yrzO	1.35548	0.321833	unknown	unknown
BSU_07890	yfkI	1.35469	0.378585	general stress protein	BSU_07890
BSU_18650	pelB	1.35272	0.211913	pectate lyase	degradation of polygalacturonic acid
BSU_35570	tuaE	1.35254	0.0886326	repeating unit formation	biosynthesis of teichuronic acid
BSU_26826	yrpDX	1.35247	0.284716
BSU_26390	spoIIIC	1.35245	0.284881	[wiki|RNA polymerase ][wiki|sporulation]-specific [wiki|sigma factor ](SigK) (3' part of the interrupted [[gene|24F7FD5C7C3A68BB2760ABB8CBD8FBD65E5FF7D4]] gene)	BSU_26390
BSU_06940	yesL	1.35185	0.334855	unknown	unknown
BSU_18930	yobH	1.35181	0.388265	C-terminal fragment of the Y family DNA polymerase [[protein|A04F698C8836E84991BC875BCB7B1460D8E74A8E]]-[[protein|ED0A85A8A5FCD12C99507EB033F88586521A7C47]]	unknown
BSU_25840	phrE	1.35114	0.0727168	response regulator aspartate phosphatase (RapE) regulator	BSU_25840
BSU_40830	yyaK	1.35082	0.0345304	unknown	unknown
BSU_22900	ypfB	1.35004	0.28956	unknown	unknown
BSU_39810	csbC	1.3495	NA	general stress protein	required for protection against paraquat stress
BSU_20910	yopF	1.34942	0.389313	unknown	unknown
BSU_06290	yeaA	1.34859	0.0676297	unknown	unknown
BSU_19060	yobR	1.34845	0.00377112	unknown	unknown
BSU_22140	kduD	1.34845	0.0314929	2-dehydro-3-deoxy-D-gluconate 5-dehydrogenase	utilization of galacturonic acid
BSU_38499	ywzH	1.34787	0.21144	unknown	unknown
BSU_06190	ydjG	1.34783	0.237166	required for membrane localization of [[protein|CA4EF8385EAA4BBC47FF0D998C820D9F36F5F94D]] and [[protein|3B6F4FBB19401069E827EAF5835DD15AAA3C3487]] upon stress	targeting of [[protein|3B6F4FBB19401069E827EAF5835DD15AAA3C3487]]
BSU_24750	yqhB	1.34676	NA	similar to magnesium exporter	required for protection against oxidative stress
BSU_24300	xseA	1.34583	0.006401	similar to exodeoxyribonuclease VII (large subunit)	unknown
BSU_22190	ypsA	1.34576	0.0440366	unknown	unknown
BSU_39410	nupC	1.3454	0.0299003	pyrimidine nucleoside transport protein	pyrimidine uptake
BSU_39820	htpG	1.34524	0.0985126	class III heat-shock protein (molecular chaperone)	chaperone
BSU_05120	cspC	1.34406	0.0139438	cold shock protein	RNA chaperone
BSU_35560	tuaF	1.34364	0.0928895	biosynthesis of teichuronic acid	biosynthesis of teichuronic acid
BSU_misc_RNA_14	tswA	1.34359	0.157035	null	null
BSU_17510	ynaC	1.34289	0.0238268	unknown	unknown
BSU_24030	bkdB	1.34285	0.0289533	2-oxoisovalerate dehydrogenase (E2 subunit	BSU_24030
BSU_23530	spoIIM	1.34268	0.375552	required for dissolution of the septal cell wall	dissolution of the septal cell wall
BSU_32940	yusV	1.34238	0.0685794	[wiki|ABC transporter] for the siderophores Fe-enterobactin and Fe-bacillibactin	BSU_32940
BSU_05600	ydgE	1.34167	0.104519	protein N-acetyltransferase	BSU_05600
BSU_13310	tnrA	1.34146	0.0617024	transcriptional pleiotropic regulator ([wiki|MerR family]) involved in global nitrogen regulation	regulation of nitrogen assimilation
BSU_33670	rghRB	1.34126	0.0565191	similar to transcription regulator ([wiki|Xre family])	unknown
BSU_14800	ylaJ	1.34106	0.376978	spore lipoprotein	efficient spore [wiki|germination]
BSU_01890	ybcL	1.34087	0.145057	similar to chloramphenicol resistance protein	unknown
BSU_06860	yezE	1.34076	0.053812	similar to transcriptional regulator ([wiki|TetR family])	unknown
BSU_33340	sspJ	1.33945	0.397481	small acid-soluble spore protein (minor)	protection of spore DNA
BSU_38960	yxjG	1.33938	0.00309386	putative B12-independent methionine synthase	unknown
BSU_19180	des	1.33937	0.286639	phospholipid desaturase	adaptation of membrane fluidity at low temperatures
BSU_23930	yqjC	1.33935	0.396882	unknown [wiki|sporulation] protein	unknown
BSU_09940	yhaL	1.33911	0.189805	[[protein|3CB24D493B3282278B7DC61CE3C793DFA815F9E2]]-dependent [wiki|sporulation] gene	[[category|SW.4.2]]
BSU_26580	bltR	1.33907	0.304833	transcriptional regulator ([wiki|MerR family]) of the [[gene|B7C4BE1A252C6376B28C4FCC6EA9DCF3BC096405]]-[[gene|34360353D4488F1081FEF9A3CF8F1866D271657D]] operon	regulation of spermidine efflux and degradation
BSU_29780	ytxG	1.33886	0.367425	general stress protein	unknown
BSU_36730	ywmD	1.33818	0.285405	unknown	unknown
BSU_02840	ycdG	1.33804	0.40607	general stress protein	6-glucosidase
BSU_02100	cypC	1.33777	0.405973	long chain-fatty acid beta-hydroxylating cytochrome P450	hydroxylates myristic acid to beta-hydroxymyristic acid
BSU_27468	yrzQ	1.3376	0.402769	unknown	unknown
BSU_30900	cotS	1.33739	0.354864	outer spore coat protein	resistance of the spore
BSU_28010	mreD	1.33719	0.116785	MreD is a [wiki|cell shape] determining protein	part of the [[protein|Rod complex]] for lateral [wiki|cell wall synthesis] and control of cell diameter
BSU_misc_RNA_34	gswA	1.33668	0.045294	null	null
BSU_07880	yfkJ	1.33648	0.394	general stress protein	required for protection against paraquat stress
BSU_17950	yneJ	1.33607	0.205046	unknown	unknown
BSU_29010	speD	1.33589	0.0540155	S-adenosylmethionine decarboxylase	BSU_29010
BSU_30240	bioW	1.33542	0.0848785	pimeloyl-CoA synthase (6-carboxyhexanoate-CoA ligase)	biosynthesis of biotin
BSU_tRNA_9	trnA-Ala	1.33531	0.248745	tRNA-Ala	translation
BSU_18830	pps	1.3348	0.0218761	similar to rifampicin phosphotransferase	resistance to rifampicin
BSU_09070	yhcG	1.33476	0.103566	similar to [wiki|ABC transporter] (ATP-binding protein)	unknown
BSU_13520	ykrP	1.33434	0.407429	putative membrane-bound acyltransferase	unknown
BSU_38000	ywdD	1.33429	0.145533	unknown	unknown
BSU_18260	yngJ	1.33426	0.392478	3-methylbutanoyl-CoA dehydrogenase	mother cell metabolism
BSU_05330	aseR	1.33408	0.328173	transcriptional repressor of the [wiki|ArsR family]	BSU_05330
BSU_10500	yhjG	1.33407	0.0476448	similar to monooxygenase	unknown
BSU_18430	yogA	1.33183	0.22904	similar to alcohol dehydrogenase	unknown
BSU_12140	yjgA	1.33044	0.21823	unknown	unknown
BSU_20760	yopU	1.33003	0.125622	unknown	unknown
BSU_27760	csbX	1.32965	0.395187	general stress protein	unknown
BSU_34690	yvcS	1.32963	0.0290863	[wiki|ABC transporter] (permease) for the export of lipid II-binding lantibiotics	BSU_34690
BSU_14730	ylaC	1.32817	0.308046	[wiki|RNA polymerase] ECF-type [wiki|sigma factor] YlaC	[[category|SW.3.2.1]]
BSU_04550	ydbP	1.32796	0.273227	similar to thioredoxin	unknown
BSU_20690	yoqB	1.32736	0.404323	unknown	unknown
BSU_07580	citS	1.32718	0.0122114	two-component sensor kinase	BSU_07580
BSU_27729	yrzS	1.32651	0.136416	unknown	unknown
BSU_06510	purN	1.32606	0.0735401	phosphoribosylglycinamide formyltransferase	BSU_06510
BSU_24760	rsbRD	1.32572	0.405529	probably part of the [wiki|stressosome]	BSU_24760
BSU_30720	ythB	1.32549	0.229494	cytochrome bd2	BSU_30720
BSU_22410	panD	1.32535	0.0426421	L-aspartate-Î±-decarboxylase	biosynthesis of coenzyme A
BSU_05020	phrI	1.3253	0.400549	response regulator aspartate phosphatase (RapI) regulator	control of the transfer of the mobile genetic element ICEBs1
BSU_01620	feuB	1.32529	0.280385	[wiki|ABC transporter ]for the siderophores Fe-enterobactin and Fe-bacillibactin (integral membrane protein)	[wiki|acquisition of iron]
BSU_40690	yybC	1.32512	0.227562	unknown	unknown
BSU_23300	ypuD	1.32321	0.367337	putative intramembrane metalloprotease	unknown
BSU_24150	mmgC	1.32304	0.260856	acyl-CoA dehydrogenase	mother cell metabolism
BSU_08350	estB	1.32263	0.115628	extracellular esterase	BSU_08350
BSU_22720	cheR	1.3224	0.00967556	MCPs methyltransferase	motility
BSU_misc_RNA_58	tboTA	1.32205	0.154949
BSU_09610	yhdV	1.32153	0.0105354	flouride exporter (together with [[protein|2F86A2FF36ED00DB0A9A91B064EBD095F5E759ED]])	export of flouride
BSU_38840	yxkD	1.32135	0.0117398	unknown	unknown
BSU_28830	ysdB	1.32072	0.0968596	control of [[protein|SigW ]]activity	BSU_28830
BSU_18320	ppsC	1.32062	0.134494	plipastatin synthetase	production of the antibacterial compound plipastatin
BSU_14900	ctaD	1.32053	0.061956	cytochrome-c oxidase (caa<sub>3</sub>) (subunit I)	respiration
BSU_27030	sacC	1.31986	0.31425	levanase	degradation of levan to fructose
BSU_26810	yrpC	1.31974	0.0539546	glutamate racemase	peptidoglycan precursor biosynthesis
BSU_06220	ydjJ	1.31961	NA	unknown	unknown
BSU_02070	csgA	1.31959	0.416677	required for the ability of the germinating spore to resume vegetative growth	spore germination
BSU_10900	yisY	1.31927	0.106023	spore coat protein	BSU_10900
BSU_26570	yrkB	1.31887	0.313732	unknown	unknown
BSU_37370	albA	1.31821	0.143521	radical S-adenosylmethionine enzyme	BSU_37370
BSU_34120	ganB	1.31804	0.410726	endo-1	BSU_34120
BSU_09040	yhcD	1.31788	0.354847	unknown	unknown
BSU_23519	yqzK	1.31767	0.239868	unknown	unknown
BSU_25380	yqfA	1.31763	0.15042	flottilin-like protein (in addition to [[protein|61893B4EB53FBBB9AD8BEEEFFCEFD0FC64544D6F]])	accessory role in resistance to cefuroxime
BSU_07280	yfnG	1.31604	0.424165	similar to CDP-glucose 4	BSU_07280
BSU_20950	yopB	1.3157	0.328578	unknown	unknown
BSU_08460	yfhA	1.31497	0.00715783	[wiki|ABC transporter] for the siderophore schizokinen and arthrobactin (permease)	BSU_08460
BSU_06090	bsuRA	1.31488	0.205393	component of the BsuM DNA restriction system	BsuM DNA restriction
BSU_35450	comFC	1.3141	0.381096	late competence gene	BSU_35450
BSU_misc_RNA_31	mswF	1.31401	0.23609	null	null
BSU_misc_RNA_51	tswC	1.31321	0.148635	null	null
BSU_40200	yydD	1.3129	0.278594	unknown	unknown
BSU_24820	yqgU	1.31233	0.00888673	unknown lipoprotein	unknown
BSU_17930	ccdA	1.31225	0.159325	membrane-embedded thiol-disulfide oxidoreductase	cytochrome c synthesis
BSU_32859	yuzM	1.31178	0.395474	unknown	unknown
BSU_01560	kbaA	1.31097	0.190467	activation of the [[protein|2111AC1AE49D1006E10DC127BF5B7A0327DE94A7]]-dependent pathway to [wiki|sporulation]	BSU_01560
BSU_07780	yfkR	1.31071	0.438791	part of the [[protein|7CE0CAF27B1C0F507E783B8B80622270B00634FD]]-[[protein|B7EEC1910715507596734540D24B3C93B4B7065F]]-[[protein|7A62875A659B9F0967C392F38895D9E15A29D559]] germinant receptor of unknown specificity	germination
BSU_18690	yoaP	1.31064	0.42705	unknown	unknown
BSU_17290	ebrB	1.31059	0.288223	multidrug efflux transporter	multidrug resistance
BSU_09320	yhcY	1.31047	0.0682995	two-component sensor kinase	unknown
BSU_09810	yhaZ	1.31004	0.0391383	similar to alkyl purine DNA glycosylase	unknown
BSU_06180	pspA	1.3099	0.229675	phage shock protein A homolog	BSU_06180
BSU_31840	yueD	1.3093	0.20401	similar to sepiapterin reductase	unknown
BSU_tRNA_5	trnO-Ile	1.30867	0.373401	null	translation
BSU_13940	ykwB	1.30848	0.0238575	unknown	unknown
BSU_23160	rluB	1.30797	0.0162608	ribosomal large subunit pseudouridine synthase B	23S rRNA modification
BSU_00860	clpC	1.30708	0.275149	AAA unfoldase	directs proteins phosphorylated on arginine residues to [[protein|CB06A70DE7462CEB7AF5D8C28943C878DD56DE1A]]
BSU_26559	yrzN	1.30691	0.336541	unknown	BSU_26559
BSU_02420	glnT	1.30632	0.414605	glutamine transporter (proton symport)	glutamine uptake
BSU_27670	spoVB	1.30594	0.345385	MurJ family lipid II flippase	BSU_27670
BSU_10180	yhfC	1.30561	0.207495	unknown	unknown
BSU_06530	purD	1.30543	0.0250576	phosphoribosylglycinamide synthetase	purine biosynthesis
BSU_13360	ykoP	1.30489	0.430383	unknown	unknown
BSU_24660	yqzE	1.30396	0.385795	component of the [[protein|SpoIIIA]]-[[protein|3282D2C25468776881778006F182FCF322C4821D]] trans-envelope complex	BSU_24660
BSU_27009	yrzP	1.30359	0.427767	unknown	BSU_27009
BSU_08580	yfhL	1.30267	0.446802	general stress protein	BSU_08580
BSU_05370	ydfD	1.30194	0.137994	similar to transcriptional regulator ([wiki|MocR/ GabR family])	unknown
BSU_16740	spoVFB	1.30153	0.4054	dipicolinate synthase (subunit B)	dipicolic acid production
BSU_39800	yxcD	1.30142	0.170341	unknown	unknown
BSU_19220	rtbI	1.30056	0.16097	ATP-dependent DNA helicase	BSU_19220
BSU_26360	yqaD	1.3005	0.441748	unknown	unknown
BSU_33640	yvaM	1.30013	0.396488	similar to hydrolase	unknown
BSU_30700	rpmEB	1.29972	0.454489	general stress protein	replaces [[protein|035154A4160F084BA1CC124D0951937B203E167D]] under conditions of zinc limitation
BSU_34880	hisA	1.29929	0.0329489	phosphoribosylformimino-5-aminoimidazole carboxamide ribotide isomerase	BSU_34880
BSU_05560	ydgA	1.29888	0.281513	unknown	unknown
BSU_39090	yxiP	1.29881	0.0504695	unknown	unknown
BSU_24490	yqhQ	1.29837	0.274387	general stress protein	BSU_24490
BSU_17550	ynaG	1.2968	0.271281	unknown	unknown
BSU_36260	ywqC	1.29653	0.365797	transmembrane modulator of [[protein|6100EA37592A2C31BC3DE79AD7948A8D6F65F6E1]] activity	BSU_36260
BSU_tRNA_42	trnD-Cys	1.29622	0.380961	null	translation
BSU_misc_RNA_46	kswC	1.2958	0.350287	[wiki|riboswitch]	BSU_misc_RNA_46
BSU_31470	kapD	1.2955	0.121485	inhibitor of the [[protein|B29CAD04FB89ACC482EFCD29D50EDDA19145CAA2]] pathway to sporulation	regulation of sporulation initiation
BSU_17750	yndD	1.29538	0.448417	part of the [[protein|AE28299B0F274B189DD90554A5A4F7B9A9479B60]]-[[protein|B14179D0EF5D3493E5CDB8E15378A5088B4FFD10]]-[wiki|YndF] germinant receptor of unknown specificity	[[category|SW.4.2.4]]
BSU_24290	xseB	1.29468	0.102588	similar to exodeoxyribonuclease VII (small subunit)	unknown
BSU_02740	natR	1.29463	0.0411408	two-component response regulator	BSU_02740
BSU_34800	cwlO	1.29435	0.0228674	D	primary autolytic pathway for cell elongation
BSU_04940	yddE	1.29364	0.462166	ATPase	part of the type IV secretion system for DNA transfer
BSU_03780	phrC	1.29331	0.195756	response regulator aspartate phosphatase (RapC) regulator / competence and sporulation stimulating factor (CSF)	control of ComA activity
BSU_12672	xkzB	1.29306	0.395987	unknown PBSX prophage protein	unknown
BSU_23220	scpA	1.29293	0.12457	part of the [wiki|condensin] complex	BSU_23220
BSU_14310	moaD	1.2926	0.208463	molybdopterin synthase (small subunit)	nitrate respiration
BSU_29290	ytnL	1.29253	0.426213	sulphur compound N-deacetylase	BSU_29290
BSU_05060	lrpB	1.29231	0.229781	transcriptional regulator ([wiki|Lrp family]) involved in repression of [[gene|BAE8062DA8538C9C83FFBA9684BECE9613EEFD2F]] transcription and [[protein|2111AC1AE49D1006E10DC127BF5B7A0327DE94A7]]-dependent [wiki|sporulation]	repression of [[gene|BAE8062DA8538C9C83FFBA9684BECE9613EEFD2F]] transcription and [[protein|2111AC1AE49D1006E10DC127BF5B7A0327DE94A7]]-dependent [wiki|sporulation]
BSU_11360	appD	1.29175	0.0891933	oligopeptide [wiki|ABC transporter ](ATP-binding protein)	uptake of oligopeptides
BSU_40030	yxaB	1.29162	0.386153	general stress protein	BSU_40030
BSU_26870	yraN	1.29095	0.0477976	similar to transcriptional regulator ([wiki|LysR family])	unknown
BSU_12420	yjoB	1.2903	0.0934983	putative substrate-specific molecular chaperone	AAA family
BSU_18530	yoaA	1.28975	0.442703	similar to spermidine/spermine N-acetyltransferase	unknown
BSU_19680	yozE	1.28938	0.26326	unknown	unknown
BSU_40220	yydB	1.28913	0.327872	unknown	unknown
BSU_08850	ssuC	1.28893	0.466578	aliphatic sulfonate [wiki|ABC transporter] (permease)	sulfonate uptake
BSU_30560	pckA	1.28846	0.294516	phosphoenolpyruvate carboxykinase	synthesis of phosphoenolpyruvate
BSU_39840	yxbG	1.28844	0.468958	general stress protein	BSU_39840
BSU_34930	hisZ	1.28834	0.0360291	histidyl-tRNA synthetase	translation
BSU_tRNA_6	trnO-Ala	1.28803	0.382206	tRNA-Ala	translation
BSU_40210	yydC	1.28801	0.370653	unknown	unknown
BSU_32930	yusU	1.28779	0.149505	unknown	unknown
BSU_20740	yopW	1.28773	0.459018	unknown	unknown
BSU_08920	yhbB	1.28758	0.342446	spore coat protein	BSU_08920
BSU_40010	yxaD	1.28737	0.181303	similar to transcriptional regulator ([wiki|MarR family])	unknown
BSU_20960	yopA	1.28709	0.106475	unknown	unknown
BSU_18819	yozU	1.28705	0.464434	unknown	BSU_18819
BSU_25860	rttG	1.2866	0.0746626	LXG toxin	RNase activity
BSU_34190	yvfH	1.28602	0.0223356	lactate permease	lactate uptake
BSU_12490	yjqC	1.28544	0.16844	spore coat protein	BSU_12490
BSU_12070	yjdJ	1.2852	0.242846	unknown	unknown
BSU_40860	yyaH	1.28467	0.309095	putative glyoxalase	unknown
BSU_21630	yokD	1.28383	0.144315	similar to aminoglycoside N3-acetyltransferase	unknown
BSU_25590	comEA	1.28369	0.418858	membrane DNA receptor	BSU_25590
BSU_20620	yoqI	1.28368	0.471231	unknown	unknown
BSU_01210	rplV	1.2836	0.0695325	ribosomal protein uL22	BSU_01210
BSU_25570	comEC	1.2826	0.47705	channel protein for DNA binding and uptake	genetic competence
BSU_19130	yocA	1.28248	0.193551	similar to cell wall hydrolase	unknown
BSU_13460	rsgI	1.2824	0.0396561	regulator of [[protein|3DEAC421B4B173C6BBC700E57790751B7AFDF319]] activity	control of [[protein|3DEAC421B4B173C6BBC700E57790751B7AFDF319]] activity
BSU_04210	ydaF	1.28193	0.200337	similar to acetyltransferase	unknown
BSU_10840	degA	1.28183	0.052554	transcriptional repressor of [[gene|AA7DCEFB17FD6F9C4F65235E9A247A6EC2242B06]] expression	BSU_10840
BSU_37390	albC	1.28159	0.203826	[wiki|ABC transporter ](ATP-binding protein)	BSU_37390
BSU_13710	ykvI	1.28104	0.393849	unknown	unknown
BSU_31860	yueB	1.28055	0.385071	membrane protein	receptor for phage SPPI
BSU_tRNA_27	trnI-Pro	1.27972	0.330446	null	translation
BSU_04500	ydbK	1.27963	0.0495939	similar to [wiki|ABC transporter] (membrane protein)	unknown
BSU_02180	ybfE	1.2793	0.177924	unknown	unknown
BSU_08440	yfiY	1.27865	0.259273	[wiki|ABC transporter for the siderophore schizokinen and arthrobactin (binding protein)	BSU_08440
BSU_37690	bacG	1.27849	0.17726	aminotransferase involved in bacilysin synthesis	biosynthesis of the antibiotic bacilysin
BSU_39340	hutP	1.27807	0.245407	transcriptional antiterminator of the [[gene|hut ]]operon	regulation of histidine utilization
BSU_27660	comN	1.27781	0.138062	mediates post-transcriptional control of [[gene|788725411B2E741103603373E43441FD036E1BA0|comE]] operon expression	regulation of competence and DNA uptake
BSU_10710	gerPB	1.27779	0.432214	spore germination protein	BSU_10710
BSU_39370	hutI	1.27713	0.165058	imidazolone-5-propionate hydrolase	histidine utilization
BSU_04536	fbpA	1.27696	0.334738	[[protein|F899F1EE27E6D503BCC06BC52E3C7FD80B8EF725]]-regulated basic protein	BSU_04536
BSU_24830	yqgT	1.27681	0.103738	similar to gamma-D-glutamyl-L-diamino acid endopeptidase I	cell wall metabolism
BSU_29430	ytzD	1.27612	0.418084	unknown	unknown
BSU_31510	yufK	1.27593	0.0229126	unknown	unknown
BSU_14180	dapH	1.27582	0.0520372	similar to tetrahydrodipicolinate succinylase	biosynthesis of lysine and peptidoglycan
BSU_37720	bacC	1.27565	0.257654	dihydroanticapsin 7-dehydrogenase	biosynthesis of the antibiotic bacilysin
BSU_32460	pucM	1.27534	0.405202	uricase	purine utilization
BSU_20930	yopD	1.27521	0.213985	unknown	unknown
BSU_24060	lpdV	1.27514	0.095847	2-oxoisovalerate dehydrogenase (E3 subunit	BSU_24060
BSU_06830	rapH	1.27493	0.459193	response regulator aspartate phosphatase	control of the phosphorelay
BSU_21580	yokI	1.27491	0.0743126	LXG toxin	BSU_21580
BSU_08760	spo0M	1.27482	0.167974	sporulation-control gene	sporulation
BSU_24280	ispA	1.2748	0.00521077	geranyltransferase	biosynthesis of peptidoglycan and teichoic acid
BSU_09259	yhzG	1.27469	0.48817	unknown	BSU_09259
BSU_13430	ykoX	1.27451	0.246547	similar to alkaline phosphatase	unknown
BSU_17620	yncB	1.2745	0.204389	similar to micrococcal nuclease	unknown
BSU_02830	ycdF	1.27371	0.489858	general stress protein	survival of ethanol stress and low temperatures
BSU_10230	yhfH	1.2736	0.48673	unknown	unknown
BSU_03810	yclO	1.27277	0.0631826	petrobactin (3.4-catecholate siderophore) [wiki|ABC transporter] (permease)	acquisition of iron
BSU_17640	alrB	1.27275	0.469581	spore coat alanine racemase	protection of the spore
BSU_25360	yqfC	1.27219	0.36767	sporulation protein	unknown
BSU_30200	bioB	1.27205	0.0539992	biotin synthase	biosynthesis of biotin
BSU_rRNA_30	rrnE-16S	1.27173	0.476651	16S rRNA	translation
BSU_03660	yclE	1.27169	0.212786	similar to prolyl aminopeptidase	unknown
BSU_08410	yfiV	1.27101	0.303373	similar to transcriptional regulator ([wiki|MarR family])	unknown
BSU_34670	yvdA	1.27025	0.302815	similar to carbonic anhydrase	unknown
BSU_03620	bsdA	1.26987	0.410063	transcriptional activator of the [[gene|8A83E44AFE9A1A635C65E6B526690AF7DA201BE1]]-[[gene|FD23F4C2AFCBFE35A79116C5A707FACD454E4180]]-[[gene|868DC9DE1C9C26C780F4CEAA4185640B5B6B781B]] operon	regulation of resistance to salicylic acid
BSU_32440	pucK	1.26974	0.272066	uric acid permease	purine utilization
BSU_06160	gutP	1.26897	0.395781	glucitol permease	glucitol uptake
BSU_38280	efeU	1.26896	0.150212	elemental iron uptake system (permease)	BSU_38280
BSU_30640	ytkC	1.26894	0.496781	similar to autolytic amidase	unknown
BSU_34500	yvdR	1.26888	0.458167	similar to multidrug-efflux transporter	unknown
BSU_36220	ywqG	1.26876	0.14018	unknown	unknown
BSU_02619	yczK	1.26826	0.419152	unknown	unknown
BSU_20130	yosG	1.26826	0.419152	unknown	unknown
BSU_32030	bioYB	1.26764	0.110661	putative S protein of a second biotin [wiki|ECF transporter]	unknown
BSU_01130	tufA	1.26727	0.178044	elongation factor Tu	brings charged tRNAs to empty ribosome A sites
BSU_12760	xkdW	1.26725	0.476996	PBSX prophage	unknown
BSU_03950	ycnJ	1.26708	0.0247452	copper transporter	uptake of copper
BSU_34470	yveA	1.26702	0.443862	similar to aspartate/ glutamate transporter	unknown
BSU_38090	vpr	1.26672	0.345816	minor extracellular serine protease	protein degradation
BSU_30100	yteT	1.26627	0.341761	unknown	unknown
BSU_36240	ywqE	1.26603	0.326548	phosphotyrosine protein phosphatase	BSU_36240
BSU_08830	ssuB	1.26568	0.38985	aliphatic sulfonate [wiki|ABC transporter] (binding protein)	sulfonate uptake
BSU_06120	ydjB	1.26485	0.30469	unknown	unknown
BSU_31850	yueC	1.26423	0.378216	membrane protein	BSU_31850
BSU_02370	ybgA	1.26362	0.263854	transcriptional repressor ([wiki|GntR family]) of the [[gene|8BBC9AFF4CD56A3A66E270A2BBA193D095EE01D1]]-[[gene|4DF1740D4DFB9FD25E77C14D28AEA01707776099]] operon	regulation of glucosamine utilization
BSU_21550	yokL	1.26321	0.155665	similar to spermidine/spermine N-acetyltransferase	unknown
BSU_31060	gbsA	1.26224	0.155077	glycine betaine-aldehyde dehydrogenase	BSU_31060
BSU_02660	ycbU	1.26222	0.27241	cysteine desulfurase	unknown
BSU_21510	yolD	1.26196	0.493383	unknown	unknown
BSU_22510	ypjC	1.26155	0.134231	unknown	unknown
BSU_03940	ycnI	1.26134	0.0353253	putative copper chaperone	copper homeostasis
BSU_tRNA_53	trnB-Thr	1.26117	0.36787	null	translation
BSU_00680	hprT	1.26115	0.276184	trigger enzyme	BSU_00680
BSU_05210	ydeI	1.26036	0.119136	unknown	unknown
BSU_20870	yopJ	1.26007	0.343612	unknown	unknown
BSU_10530	ntdC	1.26007	0.308131	NAD-dependent glucose-6-phosphate dehydrogenase	synthesis of the antibiotic kanosamine
BSU_05240	ydeL	1.25978	0.161201	similar to transcriptional regulator ([wiki|MocR/ GabR family])	unknown
BSU_07720	yflD	1.25955	0.5071	stress protein	unknown
BSU_13780	ykvP	1.25941	0.394316	unknown	unknown
BSU_05000	yddK	1.25928	0.11835	protection of populations of ICEBs1 host cells from predation by the lysogenic phage SPÎ²	protection of populations of ICEBs1 host cells from predation by the lysogenic phage SPÎ²
BSU_21599	yoyK	1.25898	0.320474	part of the yoyK pseudogene	unknown
BSU_30390	bceS	1.25854	0.0763653	two-component sensor kinase	plectasin
BSU_11180	yitZ	1.2585	0.0753171	similar to multidrug resistance protein	unknown
BSU_23690	yqjY	1.25832	0.156198	probable acetyltransferase	unknown
BSU_40520	yybS	1.25791	0.208518	unknown	unknown
BSU_17220	pksR	1.25757	0.165285	polyketide synthase	polyketide synthesis
BSU_07760	yfkT	1.2573	0.509849	general stress protein	BSU_07760
BSU_05770	ydhI	1.2573	0.230969	unknown	unknown
BSU_05220	ydeJ	1.25703	0.253457	unknown	unknown
BSU_19280	yocN	1.25699	0.498712	similar to permease	unknown
BSU_11510	yjbE	1.25699	0.429348	unknown	unknown
BSU_23150	resA	1.2569	0.103824	extracytoplasmic thioredoxin	reduces disulfide bonds in apo-cytochrome prior to the attachment of heme
BSU_21640	yokC	1.25681	0.102032	unknown	unknown
BSU_11980	yjdA	1.2567	0.235901	similar to 3-oxoacyl-acyl-carrier protein reductase	unknown
BSU_08130	yfjE	1.25666	0.494273	unknown	unknown
BSU_rRNA_1	rrnO-16S	1.25646	0.49863	16S rRNA	translation
BSU_11280	yjaU	1.25615	0.171767	unknown	unknown
BSU_26660	yrdN	1.25545	0.479013	putative 4-oxalocrotonate tautomerase	unknown
BSU_00470	purR	1.25497	0.0909026	transcription repressor of the <i>pur </i>operon	regulation of purine biosynthesis
BSU_33120	liaH	1.25491	0.300427	similar to phage shock protein	secondary bacitracin resistance determinant
BSU_22850	yphB	1.25464	0.412623	involved in spore envelope assembly	involved in spore envelope assembly
BSU_19999	yojW	1.25426	0.505971	unknown	unknown
BSU_26620	yrdR	1.2541	0.457091	unknown	unknown
BSU_37770	rocB	1.25381	0.429491	involved in arginine and ornithine utilization	arginine
BSU_22080	ypwA	1.25368	0.0314738	carboxypeptidase	BSU_22080
BSU_26340	yqaF	1.25365	0.326226	similar to transcription regulator ([wiki|Xre family])	BSU_26340
BSU_31730	yuzC	1.25316	0.519081	spore coat protein	protection of the spore
BSU_09760	yheE	1.2531	0.45423	unknown	unknown
BSU_tRNA_11	trnSL-Glu1	1.25244	0.398338	null	translation
BSU_12820	spoIISB	1.25193	0.138892	disruption blocks sporulation after septum formation	sporulation
BSU_35790	yvyI	1.25147	0.364498	mannose-6-phosphate isomerase	mannose utilization
BSU_35970	ywsB	1.25144	NA	general stress protein	BSU_35970
BSU_20600	yoqK	1.25144	0.474365	unknown	unknown
BSU_09910	yhaO	1.25062	0.123736	similar to DNA double-strand break repair protein	unknown
BSU_08740	ygzB	1.25056	0.261322	unknown	unknown
BSU_34910	hisD	1.25014	0.0664974	histidinol dehydrogenase	biosynthesis of histidine
BSU_13820	ykvT	1.24935	0.38725	similar to spore cortex-lytic enzyme	BSU_13820
BSU_11890	yjcK	1.24876	0.288957	similar to ribosomal-protein-alanine N-acetyltransferase	unknown
BSU_40022	yxaC	1.24823	0.0550168	holin-like auxilary protein	unknown
BSU_28300	ilvH	1.24757	0.34543	acetolactate synthase (small subunit)	biosynthesis of branched-chain amino acids
BSU_12750	xkdV	1.24741	0.502734	PBSX prophage	unknown
BSU_29760	ytxJ	1.24732	0.487771	monothiol bacilliredoxin	BSU_29760
BSU_02910	yceE	1.24718	0.145689	general stress protein	BSU_02910
BSU_10590	yhjP	1.24683	0.0723413	similar to [wiki|ABC transporter] (peptide binding protein)	unknown
BSU_10680	gerPE	1.24681	0.528662	spore germination protein	BSU_10680
BSU_20510	yoqU	1.2468	0.528944	unknown	unknown
BSU_33660	rghRA	1.2467	0.0716878	transcriptional repressor ([wiki|Xre family]) of [[gene|4670F7C4CB9084A5BA478CAE238FA0F8C39F3A7E]]	[[gene|rapH ]]and [[gene|AD4702CC69AC7D5FF391F14176881D582DD1C68A]]
BSU_33870	yvbI	1.24626	0.335964	unknown	unknown
BSU_13880	glcT	1.24582	0.0819818	transcriptional antiterminator	BSU_13880
BSU_misc_RNA_32	ssrSA	1.24573	0.293667	6S RNA	BSU_misc_RNA_32
BSU_30210	bioD	1.24499	0.206447	dethiobiotin synthase	biosynthesis of biotin
BSU_24710	comGC	1.24484	0.443313	DNA uptake	BSU_24710
BSU_02610	ycbR	1.24433	0.247111	similar to toxic cation resistance protein	unknown
BSU_03520	srfAD	1.24411	0.462436	surfactin synthetase / competence	antibiotic synthesis
BSU_21670	ypqP	1.24383	0.167361	C-terminal part of the split gene spsM (together with [[gene|F42B27D5D7F3F39828940E377ABCC0730B25EA88]])	in <i>B. subtilis</i> 168 the gene is disrupted by the [[category|SW.5.1.2]]
BSU_15470	pyrR	1.24363	0.071475	transcriptional termination factor of the <i>pyr </i>operon	regulation of pyrimidine biosynthesis
BSU_06500	purM	1.24319	0.158624	phosphoribosylaminoimidazole synthetase	purine biosynthesis
BSU_20480	yoqX	1.24299	0.517918	unknown	unknown
BSU_02800	ycdC	1.24243	0.111968	unknown	unknown
BSU_23190	dacB	1.24215	0.26278	sporulation-specific Class C penicillin-binding protein 5*	BSU_23190
BSU_12700	xkdQ	1.24208	0.525969	PBSX prophage	unknown
BSU_06880	yesF	1.24193	0.314759	unknown	unknown
BSU_25910	yqxH	1.24172	0.338045	holin	BSU_25910
BSU_25800	yqcK	1.24169	0.416422	similar to C-As lyase	unknown
BSU_31690	comP	1.24163	0.176513	two-component sensor kinase	BSU_31690
BSU_15960	ylqB	1.24097	0.436547	inhibitor of entry into sporulation via [[protein|2111AC1AE49D1006E10DC127BF5B7A0327DE94A7]] or [[protein|A656321846B2E0D1F39B528E2D8B8E620CCD1148]]	control of entry into sporulation via the phosphorelay
BSU_12360	exuT	1.24094	0.50488	galacturonate transport in via proton symport	BSU_12360
BSU_05010	rapI	1.24081	0.339813	response regulator aspartate phosphatase	BSU_05010
BSU_33060	gerAB	1.24075	0.506521	alanine sensor	triggers premature [wiki|germination] in response to morphological defects during [wiki|sporulation]
BSU_25120	yqfT	1.24063	0.537825	unknown	unknown
BSU_35760	tagB	1.24024	0.121779	putative CDP-glycerol:glycerol phosphate glycerophosphotransferase	biosynthesis of teichoic acid
BSU_08550	sspK	1.23982	0.530011	small acid-soluble spore protein (minor) SASP	protection of spore DNA
BSU_28700	ysfE	1.23978	0.316367	unknown	unknown
BSU_tRNA_54	trnB-Lys	1.23966	0.185868	null	translation
BSU_11382	appA	1.23966	0.190119	oligopeptide ABC transporter	BSU_11382
BSU_03260	ycgS	1.23931	0.0965932	similar to aromatic hydrocarbon catabolism	unknown
BSU_08930	trmL	1.23791	0.255986	similar to tRNA (Um34/Cm34) methyltransferase	translation
BSU_14540	rnpZA	1.23783	0.207059	epsilon subunit of [wiki|RNA polymerase]	control of [wiki|RNA polymerase] activity
BSU_11320	yjzB	1.23777	0.509622	spore coat protein	protection of the spore
BSU_40720	yyaT	1.23764	0.360339	similar to GCN5-related N-acetyltransferase	unknown
BSU_05590	ydgD	1.23663	0.134383	unknown	unknown
BSU_22420	panC	1.23595	0.129601	pantothenate synthase	biosynthesis of coenzyme A
BSU_18790	yoaZ	1.23549	0.303222	unknown	unknown
BSU_24810	yqgV	1.23454	0.0745397	unknown	unknown
BSU_24000	bmrU	1.23444	0.547634	general stress protein	similar to diacylglycerol kinase
BSU_13480	htpK	1.23402	0.0559177	transcription repressor of [[gene|htpX ]]expression	regulation of membrane protein quality control
BSU_39590	yxeD	1.23362	0.347458	sporulation protein	unknown
BSU_26490	yrkJ	1.23299	0.550137	unknown	unknown
BSU_30650	dps	1.23286	0.530074	iron storage protein	resistance against ethanol and paraquat stresses stress and survival at low temperatures
BSU_01170	rplD	1.23282	0.174625	ribosomal protein uL4	translation
BSU_30220	bioF	1.23277	0.111473	8-amino-7-oxononanoate synthase	biosynthesis of biotin
BSU_35010	nagA	1.23255	0.101672	N-acetylglucosamine-6-phosphate deacetylase	N-acetylglucosamine utilization
BSU_22200	cotD	1.23248	0.200242	spore coat protein (inner)	resistance of the spore
BSU_16540	cdsA	1.23198	0.174763	phosphatidate cytidylyltransferase	biosynthesis of phospholipids
BSU_38430	gspA	1.23187	NA	general stress protein	BSU_38430
BSU_26370	yqaC	1.23147	0.470575	unknown	unknown
BSU_04110	lipC	1.23063	0.108522	spore coat protein	BSU_04110
BSU_32620	yurQ	1.23058	0.0686297	unknown	unknown
BSU_33150	pduO	1.23034	0.0793176	ATP:cob(I)alamin adenosyltransferase	unknown
BSU_11079	yizB	1.2303	0.314779	similar to transcription regulator ([wiki|PadR family])	unknown
BSU_26720	azlB	1.22996	0.329775	transcriptional repressor ([wiki|Lrp family]) of the [[gene|D7397591C2157EBB1951ED3DC1E315F9AE7A4BB3]]-[[gene|C90D642197EE589F9D33CD5AA0B1069E3BC124A8]]-[[gene|7A1445B7AFD9C3AA45EF67E51F5D233FCC5F8884]]-[[gene|8BB8BDA602CC26B0A9E8C22666F0EC539306CF39]]-[[gene|17FFEA4977F4F7334CFF7CD1C644DF14F599E6E6]] operon	regulation of branched-chain amino acid transport
BSU_34520	yvdP	1.22969	0.240525	outer spore coat protein	protection of the spore
BSU_00660	yabT	1.22969	0.334254	Ser/Thr kinase	BSU_00660
BSU_35590	tuaC	1.22928	0.3497	sugar transferase	biosynthesis of teichuronic acid
BSU_39620	yxeA	1.22898	0.402221	unknown	unknown
BSU_28800	araA	1.22818	0.424282	L-arabinose isomerase	arabinose utilization
BSU_25660	aroD	1.22803	0.232936	shikimate dehydrogenase	biosynthesis of aromatic amino acids
BSU_03130	nadE	1.22784	0.243406	NH3-dependent NAD+ synthetase	NAD biosynthesis
BSU_07440	yfmK	1.2277	0.361675	NÎµ-lysine acetyltransferase	BSU_07440
BSU_10980	yitG	1.22746	0.443081	similar to multidrug resistance protein	unknown
BSU_23510	ripX	1.22688	0.189154	site-specific integrase/recombinase	terminus-specific unloader of translocating SMC complexes
BSU_00250	xpaC	1.22664	0.219028	hydrolysis of 5-bromo-4-chloroindolyl phosphate	unknown
BSU_24680	comGF	1.22656	0.501159	DNA transport machinery	genetic competence
BSU_03200	putB	1.22523	0.314537	proline dehydrogenase (L-proline	BSU_03200
BSU_19530	yodA	1.22496	0.384768	similar to malonate semialdehyde decarboxylase	unknown
BSU_24520	mntR	1.2243	0.246255	transcriptional regulator	BSU_24520
BSU_04600	ydbT	1.22398	0.123547	resistence against antimicrobial compounds from B. amyloliquefaciens	confers resistence against antimicrobial compounds from B. amyloliquefaciens
BSU_36470	pucI	1.22366	0.514529	allantoin permease	purine utilization
BSU_28630	pheT	1.22357	0.0619252	phenylalanyl-tRNA synthetase (beta subunit)	translation
BSU_23540	yqkK	1.22326	0.564727	release factor-dependent ribosome rescue factor	resolution of stalled translation complexes
BSU_31279	yuzH	1.22322	0.562886	unknown	unknown
BSU_20840	yopM	1.22321	0.51381	unknown	unknown
BSU_18770	cyeA	1.22312	0.308706	putative cysteine and O-acetyl serine efflux permease	unknown
BSU_16010	ylqD	1.22299	0.0427158	unknown	unknown
BSU_10330	yhfQ	1.22275	0.180376	iron/ citrate [wiki|ABC transporter] (solute-binding protein)	iron uptake
BSU_38970	yxjF	1.22226	0.526728	sporulation protein	BSU_38970
BSU_34920	hisG	1.2218	0.0342096	ATP phosphoribosyltransferase	biosynthesis of histidine
BSU_08950	yhbE	1.22166	0.150898	bactofilin	BSU_08950
BSU_27680	yrbG	1.22088	0.492652	unknown	unknown
BSU_07650	yflK	1.22056	0.224678	similar to hydroxylaminopurine resistance protein	unknown
BSU_23740	yqjU	1.22025	0.481591	unknown	unknown
BSU_07840	yfkN	1.21981	0.489655	cell wall-anchored 3'5' cyclic dinucleotide 3' phosphodiesterase	BSU_07840
BSU_26940	yraH	1.21891	0.411654	unknown	unknown
BSU_00570	yabM	1.21872	0.42851	may function in a previously observed alternate pathway for peptidoglycan strand synthesis	alternate pathway for peptidoglycan strand synthesis
BSU_33560	yvaD	1.21852	0.245395	similar to multidrug-efflux transporter	unknown
BSU_15350	thiQ	1.21835	0.30445	N-formyl-4-amino-5-aminomethyl-2-methylpyrimidine deformylase	BSU_15350
BSU_09530	yhdN	1.21739	0.553729	general stress protein	BSU_09530
BSU_12649	ykzM	1.21642	0.575335	unknown PBSX prophage protein	unknown
BSU_09920	sbcE	1.21559	0.230161	SMC-like protein	BSU_09920
BSU_25810	arsR	1.21532	0.446934	transcriptional regulator of the [wiki|ArsR family]	BSU_25810
BSU_32380	yunE	1.2152	0.129275	unknown	unknown
BSU_08030	dusC	1.21463	0.0361603	putative tRNA-dihydrouridine synthase 2	tRNA modification
BSU_26250	yqaN	1.21401	0.563813	unknown	BSU_26250
BSU_03930	gdh	1.21372	0.576168	glucose 1-dehydrogenase (NAD)	germination
BSU_05530	ydfR	1.2137	0.466568	unknown	unknown
BSU_21760	ypmP	1.21355	0.123253	unknown	unknown
BSU_27240	yrhC	1.21341	0.441173	unknown	unknown
BSU_20270	yorS	1.21312	0.580234	putative SPBc2 prophage-derived 5'(3')-deoxyribonucleotidase	unknown
BSU_04340	ydaP	1.21291	0.581046	general stress protein	cold stress (4C) and oxidative stress (superoxide/paraquat)
BSU_23050	fmnP	1.21275	0.267158	riboflavin [wiki|ECF transporter]	BSU_23050
BSU_40578	yyzK	1.21216	0.384897	unknown	BSU_40578
BSU_19990	yosV	1.21206	0.566018	unknown	unknown
BSU_18898	yozW	1.21205	0.56736	unknown	unknown
BSU_29770	ytxH	1.21148	0.547101	general stress protein	unknown
BSU_28840	ysdA	1.21127	0.213601	unknown	unknown
BSU_30840	yteA	1.21095	0.504483	sporulation protein	unknown
BSU_10780	yisN	1.21068	0.538641	unknown	unknown
BSU_25390	yqeZ	1.21054	0.351793	NfeD family protein NfeD1b	accessory role in resistance to cefuroxime
BSU_misc_RNA_18	mswB	1.21037	0.353248	null	null
BSU_00260	yaaN	1.2101	0.191689	unknown	unknown
BSU_04820	immR	1.20979	0.376036	transcriptional repressor ([wiki|Xre family])	induction by the SOS response or the [[protein|A208B4564A50D7BE2630DE40E8FAAF3C16236EE4]]-[[protein|F3E14B772A5DA9073ED806A9ADDD9B64F0DFDD5B]] sensory system
BSU_21540	yolA	1.20974	0.545003	unknown	unknown
BSU_40430	yycE	1.20973	0.545873	unknown	unknown
BSU_40310	phrG	1.20973	0.392242	response regulator aspartate phosphatase (RapG) regulator	control of DegU activity
BSU_05820	gmuA	1.20966	0.57796	glucomannan-specific permease of the [wiki|phosphotransferase systems|phosphotransferase system]	BSU_05820
BSU_01630	feuA	1.20955	0.480245	[wiki|ABC transporter] for the siderophores Fe-enterobactin and Fe-bacillibactin (binding protein)	BSU_01630
BSU_18940	yozK	1.20952	0.538406	N-terminal fragment of the Y family DNA polymerase [[protein|A04F698C8836E84991BC875BCB7B1460D8E74A8E]]-[[protein|ED0A85A8A5FCD12C99507EB033F88586521A7C47]]	unknown
BSU_18740	yozG	1.20947	0.462584	similar to transcription regulator ([wiki|Xre family])	unknown
BSU_40570	yybO	1.20921	0.55275	similar to permease	unknown
BSU_40239	yyzF	1.20914	0.220345	unknown	unknown
BSU_24700	comGD	1.20912	0.524972	DNA transport machinery	BSU_24700
BSU_26259	yqzO	1.20902	0.37677	unknown	BSU_26259
BSU_23200	ypuI	1.20854	0.0529312	rRNA pseudouridine 2633 synthase	translation
BSU_31760	pncA	1.2085	0.339768	nicotinamidase	NAD salvage
BSU_34140	ganQ	1.20841	0.461258	galactotriose [wiki|ABC transporter] (permease)	uptake of galactotriose
BSU_30940	glgP	1.2082	0.320157	glycogen phosphorylase	glycogen biosynthesis
BSU_04120	yczI	1.20797	0.287805	unknown	unknown
BSU_18860	yozH	1.2068	0.432413	unknown	unknown
BSU_24070	buk	1.20678	0.141067	butyrate kinase	utilization of branched-chain keto acids
BSU_34770	yvcJ	1.20677	0.0832266	GTPase	similar to RNase adaptor protein
BSU_31050	gbsB	1.20621	0.288948	choline dehydrogenase (FAD-dependent)	BSU_31050
BSU_14320	yknU	1.20579	0.359973	similar to [wiki|ABC transporter] (ATP-binding protein)	unknown
BSU_35699	yvzE	1.20574	0.342545	putative UTP-glucose-1-phosphate uridylyltransferase (UDP-glucose pyrophosphorylase) (UDPGP) (fragment)	unknown
BSU_tRNA_59	trnB-Pro	1.2056	0.484865	null	translation
BSU_31440	patB	1.20514	0.0771388	cystathione-beta-lyase	biosynthesis of methionine
BSU_09050	yhcE	1.20507	0.147363	similar to [wiki|ABC transporter] (membrane protein)	unknown
BSU_22000	sspL	1.2048	0.184538	small acid-soluble spore protein (minor SASP)	protection of spore DNA
BSU_27040	levG	1.20475	0.310202	fructose-specific permease of the [wiki|phosphotransferase systems|phosphotransferase system]	BSU_27040
BSU_18250	yngI	1.20434	0.591747	aceto-acetyl-CoA ligase	BSU_18250
BSU_18510	yoxC	1.20402	0.59629	general stress protein	BSU_18510
BSU_17780	yndG	1.20382	0.188642	unknown	unknown
BSU_24480	yqhR	1.20288	0.547147	unknown	unknown
BSU_00480	yabJ	1.20281	0.218587	2-iminobutanoate/2-iminopropanoate deaminase	BSU_00480
BSU_26500	yrkI	1.20254	0.552225	putative sulfur carrier protein	unknown
BSU_39850	yxbF	1.20183	0.13307	similar to transcriptional regulator ([wiki|TetR family])	unknown
BSU_40740	yyaR	1.20167	0.421881	streptothricine acetyl-transferase	resistance to streptothricine
BSU_misc_RNA_40	tboA	1.2014	0.152258	null	null
BSU_11910	yjcM	1.20133	0.401663	unknown	unknown
BSU_38820	yxkF	1.2012	0.418203	unknown	unknown
BSU_30430	ytrD	1.20073	0.127948	[wiki|ABC transporter] (hydrophobic protein	BSU_30430
BSU_02580	ycbO	1.20052	0.212207	unknown	unknown
BSU_01550	gerD	1.19994	0.595683	scaffold of the germinosome	BSU_01550
BSU_01640	btr	1.19994	0.301933	transcriptional activator ([wiki|AraC family])	regulation of the [[gene|516B13F337FD346B4A4A268E35D1EBABB05957E1]]-[[gene|57402D137E3D3791CAF0696421224F4E1DC1BA48]]-[[gene|F38F6D4841B3044EA0496B3A1C1D484018BDFEA4]]-[[gene|745167427618C4DA71848F9362043B66BC4E392E]] operon
BSU_39990	qdoR	1.19911	0.274061	transcriptional regulator ([wiki|TetR family])	BSU_39990
BSU_10510	yhjH	1.1991	0.315936	similar to transcriptional repressor ([wiki|MarR family])	unknown
BSU_21660	yokA	1.1981	0.0643982	DNA recombinase	[wiki|SP-beta prophage] site-specific recombination factor A
BSU_32040	yuiF	1.19802	0.151592	membrane protein	unknown
BSU_04839	ydzL	1.19796	0.605546	unknown	unknown
BSU_34060	yvfU	1.19776	0.175952	two-component response regulator	unknown
BSU_02650	pcp	1.19738	0.34248	pyrrolidone-carboxylate peptidase	removal of the N-terminal pyroglutamyl group from peptides
BSU_00300	yaaR	1.19729	0.510053	unknown	unknown
BSU_23900	yqjF	1.19704	0.591597	unknown	unknown
BSU_17770	yndF	1.19672	0.53505	part of the [[protein|AE28299B0F274B189DD90554A5A4F7B9A9479B60]]-[[protein|B14179D0EF5D3493E5CDB8E15378A5088B4FFD10]]-[[protein|2211659780DEC3F4131B127E68EEF626534DF4BE]] germinant receptor of unknown specificity	[[category|SW.4.2.4]]
BSU_14270	moeB	1.19662	0.362325	molybdopterin biosynthesis protein	nitrate respiration
BSU_29510	ytfI	1.19648	0.579644	sporulation protein	unknown
BSU_08480	yfhC	1.196	0.276622	unknown	unknown
BSU_14830	glsB	1.19549	0.290771	glutaminase	BSU_14830
BSU_29530	sppA	1.19525	0.20375	protease	BSU_29530
BSU_12940	dppC	1.19505	0.427485	dipeptide [[protein|ABC transporter]] (permease)	uptake of dipeptides
BSU_29490	tpx	1.19502	0.283335	probable thiol peroxidase	unknown
BSU_13720	queC	1.19483	0.269164	synthesis of the modified ribonucleotide queuosine	tRNA modification
BSU_34570	mdxK	1.1942	0.475264	maltose phosphorylase	utilization of maltose
BSU_13450	sigI	1.19388	0.199346	[wiki|RNA polymerase ][wiki|sigma factor ]SigI	control of a class of heat shock genes
BSU_38018	ywzG	1.1935	0.249017	similar to transcription factor	unknown
BSU_misc_RNA_23	csfG	1.19339	0.44257	null	null
BSU_35040	yvnB	1.19333	0.388675	unknown	unknown
BSU_09450	yhdF	1.19295	0.574804	similar to glucose 1-dehydrogenase	unknown
BSU_07200	yetJ	1.1926	0.207178	pH-dependent calcium leak	export of calcium
BSU_19000	rttL	1.19237	0.192921	LXG toxin	BSU_19000
BSU_26470	yrkL	1.19183	0.396885	similar to NAD(P)H oxidoreductase	unknown
BSU_05040	yddN	1.19172	0.255363	similar to alkanal monooxygenase	unknown
BSU_34170	ganR	1.19131	0.307592	transcriptional repressor of the galactan utilization operon	regulation of galactan utilization
BSU_39570	yxeF	1.19057	0.363068	lipoprotein	unknown
BSU_06000	ydiK	1.19057	0.275318	unknown lipoprotein	unknown
BSU_35730	tagE	1.19028	0.325167	UDP-glucose:polyglycerol phosphate glucosyltransferase	biosynthesis of teichoic acid
BSU_30460	ytrA	1.19006	0.252197	transcriptional repressor	control of cell envelope stress responses in response to ramoplanin
BSU_27980	spoIVFA	1.18954	0.420584	inhibitor of [[protein|8801B095C2CE36F3E0B9DBBF489FFB217087DC0A]] metalloprotease	control of [[protein|24F7FD5C7C3A68BB2760ABB8CBD8FBD65E5FF7D4]] activation
BSU_03380	yckB	1.18928	0.57835	similar to amino acid [wiki|ABC transporter] (binding protein)	unknown
BSU_03420	nin	1.18907	0.583741	inhibitor of the DNA degrading activity of [[protein|99581CC6AFFA2D1392748B4D9C99DEF8B7601F75]]	genetic transformation
BSU_06480	purL	1.18879	0.32288	phosphoribosylformylglycinamidine synthase	purine biosynthesis
BSU_03100	ycgG	1.18875	0.314063	unknown	unknown
BSU_17020	ymcA	1.18873	0.207145	subunit of the regulatory iron-sulfur containing [[protein|EE52DFA35B935E551871D079A9BE877DB2001A3B]]-[[protein|6C9A092F38739A3759793EF8B496569CD02C2E3F]]-[[protein|EBD15C174A03B7FCDFFE4C5DB5D86E93F1B9CAC4]] complex	antagonist of biofilm repression by [[protein|5A6FBAE6553343092862CB79E150F934978C32A9]]
BSU_13810	ykvS	1.18857	0.475836	unknown	unknown
BSU_14670	suhB	1.18853	0.429657	inositol monophosphatase and 5'-nucleotidase with preference for GMP and IMP	unknown
BSU_22120	kdgR	1.18828	0.316234	transcriptional repressor of the pectin utilization operon ([wiki|LacI family])	regulation of galacturonic acid utilization
BSU_33590	yvaG	1.18824	0.510463	similar to 3-oxoacyl- acyl-carrier protein reductase	unknown
BSU_31321	mstX	1.18771	0.622029	membrane-integrating protein for membrane protein expression	BSU_31321
BSU_18870	yozI	1.18724	0.216249	unknown	unknown
BSU_02019	ybzI	1.18689	0.272547	unknown	unknown
BSU_07850	yfkM	1.18678	0.621313	glyoxalase III-like enzyme	survival of salt
BSU_33450	helD	1.18662	0.11112	DNA 3-5 helicase IV	BSU_33450
BSU_17699	ynzK	1.18654	0.616418	unknown	unknown
BSU_37350	sboA	1.18648	0.551615	subtilosin A	antimicrobial peptide
BSU_05400	ydfG	1.18631	0.318022	unknown	unknown
BSU_17860	yneA	1.1863	0.578921	inhibits cell division during SOS response	inhibits cell division during SOS response
BSU_12520	xkdB	1.18609	0.608001	PBSX prophage	unknown
BSU_33730	opuBA	1.18601	0.112763	choline and arsenocholine [wiki|ABC transporter] (ATP-binding protein)	compatible solute transport
BSU_26970	adhB	1.18599	0.618186	forespore-specific protein	BSU_26970
BSU_22110	kdgK	1.18558	0.379987	2-dehydro-3-deoxygluconokinase	utilization of galacturonic acid
BSU_03710	gerKC	1.18552	0.50771	nutrient receptor	germination
BSU_21610	yokF	1.18518	0.505237	similar to micrococcal nuclease	unknown
BSU_18580	yoaF	1.18486	0.262065	unknown	unknown
BSU_21860	bshR	1.18373	0.151697	bacilliredoxin	de-bacillithiolation of S-bacillithiolated [[protein|7A3A8AF7728474204396BB7A548F747D28E6FAC7]] and [[protein|23F405D5B849E4EDC1D599F86C71DFD2E55C0305]]
BSU_03480	srfAA	1.18359	0.51751	surfactin synthetase / competence	antibiotic synthesis
BSU_18130	eglS	1.18352	0.369587	endo-1	BSU_18130
BSU_00950	mrnC	1.18305	0.424392	RNase Mini-III	maturation of 23S rRNA
BSU_09990	scoC	1.18299	0.119194	transcriptional repressor of genes expressed in the transition phase	transition state regulator
BSU_26880	yraM	1.18253	0.495679	similar to methylitaconate isomerase	unknown
BSU_33350	yvsG	1.18195	0.250408	unknown	unknown
BSU_12030	yjdF	1.18184	0.191989	unknown	unknown
BSU_38600	licR	1.18171	0.0980518	transcriptional activator of the [[gene|65FC7F4ED92F747DB7BC5672DCA2D2320A471134]]-[[gene|83A7C160B0301A2B51B65478D99ACB753D67AF74]]-[[gene|E8B6C8E722BEE866878CDD816B7828C132F94FCD]]-[[gene|84D8AA0AFBF46273F6B4198B49440D55470FEC0F]] operon	regulation of lichenan utilization
BSU_34890	hisH	1.18128	0.0885747	imidazole glycerol phosphate synthase (glutaminase subunit)	biosynthesis of histidine
BSU_24870	glpG	1.18118	0.378513	intramembrane protease	cell division
BSU_35740	tagD	1.18118	0.430671	glycerol-3-phosphate cytidylyltransferase	biosynthesis of teichoic acid
BSU_misc_RNA_74	bsrE	1.181	0.212791	antisense RNA	BSU_misc_RNA_74
BSU_15620	sirB	1.18075	0.328071	sirohydrochlorin ferrochelatase	siroheme biosynthesis
BSU_27469	yrzR	1.18056	0.62411	unknown	unknown
BSU_02810	cwlK	1.18055	0.493245	peptidoglycan hydrolytic L	BSU_02810
BSU_31820	yuzF	1.18023	0.259427	unknown	unknown
BSU_38200	galK	1.17981	0.380227	galactokinase	galactose utilization
BSU_11400	appC	1.17979	0.381497	oligopeptide [wiki|ABC transporter] (permease)	uptake of oligopeptides
BSU_08450	yfiZ	1.17972	0.210061	[wiki|ABC transporter] for the siderophore schizokinen and arthrobactin (permease)	BSU_08450
BSU_16550	dxr	1.17944	0.138968	1-deoxy-D-xylulose-5-phosphate reductoisomerase	BSU_16550
BSU_16110	dprA	1.17926	0.497729	conveys incoming ssDNA to [[protein|A44D4677FB70BE8F554BF1001A500F817C7DA95F]] facilitates the displacement of both SSBs ([[protein|1CDF658441061EA476E27C2E60DEE45C4F45AC15]] and [[protein|8DE39680CA7663803A107066FBE9AFFCC77DB72A]])	and mediates DNA strand annealing
BSU_34070	yvfT	1.17903	0.0987669	two-component sensor kinase	unknown
BSU_28350	ysnB	1.17878	0.45224	putative metallophosphoesterase	unknown
BSU_15200	murD	1.17853	0.0963571	UDP-N-acetylmuramoyl-L-alanyl-D-glutamate synthetase	peptidoglycan precursor biosynthesis
BSU_17800	yndJ	1.17847	0.158205	unknown	unknown
BSU_31120	lytG	1.17842	0.0837461	peptidoglycan N-acetylglucosaminidase	cell wall turnover
BSU_31300	yugS	1.17812	0.548343	spore membrane protein	BSU_31300
BSU_37880	spsD	1.17776	0.581592	legionaminic acid synthesis	legionaminic acid synthesis
BSU_12780	xepA	1.17768	0.625104	PBSX prophage lytic exoenzyme	phage release
BSU_11480	yjbB	1.1773	0.367981	similar to macrolide-efflux transporter	unknown
BSU_06640	yerI	1.17714	0.336326	unknown	unknown
BSU_36230	ywqF	1.177	0.373397	UDP-glucose dehydrogenase	unknown
BSU_04530	fbpB	1.17659	0.577327	[[protein|F899F1EE27E6D503BCC06BC52E3C7FD80B8EF725]]-regulated basic protein	response to iron limitation
BSU_14100	ykuJ	1.17653	0.071381	unknown	unknown
BSU_09620	yhdW	1.17616	0.210726	similar to glycerophosphodiester phosphodiesterase	unknown
BSU_27350	yrrN	1.17575	0.404642	tRNA uridine hydroxylase (in complex with [[protein|D4046AA4C4ACB6A0A2F2020CA1E659F65CAFE68D]])	introduction of 5-methoxyuridine modification in tRNA (U34)
BSU_30190	bioI	1.17566	0.272542	cytochrome P450 enzyme	biosynthesis of biotin
BSU_07600	yflP	1.17534	0.390427	unknown	may control [[protein|7EBB09F8FF4C2FBE35B4689B15D89FEF3D58A227]] activity
BSU_12060	trnE	1.17519	0.396945	similiar to Cys-tRNA(Pro) and Cys-tRNA(Cys) deacylase	maturation of tRNA
BSU_08050	yfjL	1.17445	0.419242	similar to ribosomal protein L6	unknown
BSU_02570	ycbN	1.17428	0.320522	similar to [wiki|ABC transporter] (ATP-binding protein)	unknown
BSU_24670	comGG	1.17396	0.589012	DNA transport machinery	BSU_24670
BSU_09660	yheN	1.17366	0.212065	putative polysaccharide deacetylase	unknown
BSU_33160	yvrA	1.17308	0.0923739	[wiki|ABC transporter] (ATP binding domain) for cobalamin	uptake of cobalamin
BSU_31040	yuaD	1.17276	0.413914	unknown	unknown
BSU_30410	ytrF	1.17271	0.156252	[wiki|ABC transporter] (substrate-binding lipoprotein)	unknown
BSU_15520	pyrAB	1.17262	0.375734	carbamoyl-phosphate synthetase (catalytic subunit)	pyrimidine biosynthesis
BSU_24320	nusB	1.17261	0.10254	transcription antitermination factor	stable RNA transcription
BSU_03120	ycgI	1.17231	0.646252	unknown	unknown
BSU_17470	ynxB	1.17227	0.543295	unknown	unknown
BSU_17690	yncM	1.17218	0.341138	unknown	unknown
BSU_25600	comER	1.17151	0.651373	control of biofilm formation and sporulation via the phosphorelay	control of biofilm formation and sporulation via the phosphorelay
BSU_06870	yesE	1.17138	0.595282	unknown	unknown
BSU_07250	cypD	1.17132	0.644731	cytochrome P450 (CYP102A2)/ NADPH-cytochrome P450 reductase	fatty acid metabolism
BSU_12690	xkdP	1.17125	0.612372	PBSX prophage	unknown
BSU_25900	cwlA	1.17125	0.649693	N-acetylmuramoyl-L-alanine amidase	minor autolysin
BSU_22600	aroA	1.17098	0.137702	3-phosphoshikimate 1-carboxyvinyltransferase	biosynthesis of aromatic amino acids
BSU_05090	yddS	1.17062	0.37194	similar to metabolite transport protein	unknown
BSU_24500	yqhP	1.1706	0.408732	unknown	unknown
BSU_tRNA_79	trnE-Arg	1.17003	0.484809	null	translation
BSU_16020	rimM	1.16925	0.0847706	16S rRNA processing protein	BSU_16020
BSU_09210	yhcT	1.16918	0.40031	similar to pseudouridylate synthase	RNA modification
BSU_30870	ytcB	1.16889	0.621739	putative UDP-glucose epimerase	unknown
BSU_13260	ykoH	1.16889	0.398842	two-component sensor kinase	unknown
BSU_36840	atpH	1.16831	0.175366	ATP synthase	BSU_36840
BSU_tRNA_3	trnY-Glu	1.16771	0.552463	null	translation
BSU_06049	ydzV	1.16757	0.450832	unknown	BSU_06049
BSU_14930	ctaG	1.16743	0.351537	formation of functional cytochrome C-oxidase (caa3)	formation of functional cytochrome C-oxidase (caa3)
BSU_23670	yqkA	1.16727	0.287882	unknown	unknown
BSU_35260	ftsE	1.16719	0.128776	[wiki|ABC transporter ](ATP-binding protein) ([[protein|8BF7EB539B53D75BD30BD30ABF27106D6A0B030B]]-[[protein|E22D0F0AC56DC95AFC02E7F55FCD5FAA44B6B490]])	BSU_35260
BSU_35690	ggaA	1.16715	0.574617	galactosamine-containing minor teichoic acid biosynthesis	biosynthesis of teichoic acid
BSU_01600	ybbA	1.16712	0.548225	enterobactin esterase	BSU_01600
BSU_19470	yojF	1.16693	0.244482	unknown	unknown
BSU_02330	ybfQ	1.16678	0.355276	unknown	unknown
BSU_18660	yoaM	1.16645	0.617194	unknown	unknown
BSU_13660	kinD	1.16644	0.347279	osmo-sensing two-component sensor kinase	part of the [wiki|phosphorelay]
BSU_38260	efeN	1.16613	0.24998	elemental iron uptake system	converts ferrous iron (Fe(II) to ferric iron (FeIII)) for uptake by [[protein|B31884DC49684A276D65E21A5F59AFDADEB9749C]]-[[protein|3BED98E311EF380AE77327C7F0A83254805089C0]]
BSU_36290	ywpJ	1.16583	0.479682	[wiki|HAD superfamily] sugar phosphate phosphatase	BSU_36290
BSU_15560	pyrE	1.16537	0.358609	orotate phosphoribosyltransferase	pyrimidine biosynthesis
BSU_03800	yclN	1.16514	0.119129	petrobactin (3.4-catecholate siderophore) [wiki|ABC transporter] (permease)	acquisition of iron
BSU_20010	yosT	1.16513	0.565948	unknown	unknown
BSU_11370	appF	1.16447	0.33092	oligopeptide [wiki|ABC transporter ](ATP-binding protein)	uptake of oligopeptides
BSU_tRNA_38	trnD-Trp	1.16425	0.571117	null	translation
BSU_28370	rph	1.16364	0.484094	RNase PH	BSU_28370
BSU_06490	purF	1.16355	0.259042	glutamine phosphoribosyldiphosphate amidotransferase	purine biosynthesis
BSU_02250	ybfJ	1.16353	0.309898	unknown	unknown
BSU_27300	yrrS	1.16336	0.26986	sporulation protein	BSU_27300
BSU_39050	katE	1.16315	0.666222	catalase	BSU_39050
BSU_26560	yrkC	1.16294	0.404165	mother cell-specific sporulation protein	unknown
BSU_24560	gcvPA	1.16281	0.166901	glycine decarboxylase (subunit 1)	glycine utilization
BSU_03750	yclJ	1.16276	0.334605	two-component response regulator ([wiki|OmpR family])	BSU_03750
BSU_18520	yoxB	1.16264	0.665074	general stress protein	unknown
BSU_misc_RNA_61	mswI	1.16232	0.210939
BSU_tRNA_81	trnQ-Arg	1.16218	0.593349	null	translation
BSU_02550	ycbL	1.16203	0.359154	two-component response regulator ([wiki|OmpR family])	unknown
BSU_20920	yopE	1.16198	0.557095	unknown	unknown
BSU_26600	bltD	1.16177	0.640723	spermidine/ spermine acetyltransferase	spermidine degradation
BSU_03350	yciB	1.16176	0.659184	putative L	BSU_03350
BSU_26430	yrkP	1.16174	0.605893	two-component response regulator ([wiki|OmpR family])	unknown
BSU_12990	ykfC	1.16162	0.300474	D-glutamyl-L-amino acid peptidase	cell wall metabolism
BSU_04070	ycsI	1.16154	0.288094	unknown	unknown
BSU_21000	yonT	1.16152	0.526417	toxin	unknown
BSU_14420	ykoA	1.16129	0.255202	unknown	unknown
BSU_10390	yhfW	1.16124	0.541194	similar to Rieske 2Fe-2S iron-sulfur protein	unknown
BSU_21520	yolC	1.16081	0.638217	unknown	unknown
BSU_35140	yvkN	1.1608	0.530722	unknown	unknown
BSU_17710	tatAC	1.16037	0.519268	component of the twin-arginine translocation pathway	TAT [wiki|protein secretion]
BSU_10290	yhfN	1.16021	0.423454	similar to metalloprotease	unknown
BSU_10810	yisP	1.16004	0.56543	farnesyl diphosphate phosphatase	BSU_10810
BSU_26860	yraO	1.15986	0.415824	citrate uptake via proton symport	citrate uptake
BSU_13150	ohrR	1.15973	0.418841	transcription repressor of the [[gene|869E46AECF6249610F8541E403D834284B62171D]] gene	regulation of [[gene|869E46AECF6249610F8541E403D834284B62171D]] expression in response to organic peroxides
BSU_22280	yppD	1.1597	0.653054	unknown	unknown
BSU_30230	bioK	1.15957	0.234416	lysine-8-amino-7-oxononanoate aminotransferase	biosynthesis of biotin
BSU_26450	yrkN	1.15928	0.532666	unknown	unknown
BSU_31150	uppP	1.15921	0.228051	minor undecaprenyl pyrophosphate phosphatase	synthesis of undecaprenyl phosphate as precursor for lipid II
BSU_23402	spoVAEB	1.15912	0.673543	spore germinant protein	6-dicarboxylic acid (DPA(2
BSU_32140	paiB	1.15854	0.443846	transcriptional repressor of sporulation and degradative enzyme genes	regulation of sporulation
BSU_32420	pucR	1.15852	0.35041	transcriptional regulator of puc genes	regulation of purine utilization
BSU_16660	truB	1.15844	0.224714	tRNA pseudouridine 55 synthase	tRNA modification
BSU_32120	yuzG	1.15823	0.444148	unknown	unknown
BSU_06170	ydjE	1.15816	0.33689	fructokinase	utilization of sucrose and glucitol
BSU_10870	yisU	1.15806	0.675316	similar to arginine and lysine export protein	unknown
BSU_28099	yszA	1.15803	0.674634	unknown	unknown
BSU_04630	ydcC	1.15776	0.28104	MucB/RseB-like protein	BSU_04630
BSU_10850	yisS	1.15763	0.616644	scyllo-inositol 2-dehydrogenase	utilization of scyllo-inositol
BSU_39360	hutU	1.15742	0.417591	urocanase	histidine utilization
BSU_38520	dltC	1.15694	0.475494	D-alanine carrier protein	BSU_38520
BSU_20670	yoqD	1.15691	0.643105	similar to phage-related DNA-binding protein anti-repressor	unknown
BSU_10690	gerPD	1.15688	0.564031	spore germination protein	BSU_10690
BSU_03530	ycxA	1.15684	0.490475	unknown	unknown
BSU_35470	comFA	1.15674	0.65913	membrane-associated DNA-dependent ATPase	BSU_35470
BSU_19580	yodF	1.15648	0.342259	similar to amino acid permease	unknown
BSU_02630	tatAD	1.15619	0.67485	component of the [[protein|E4395255CD43ACB611E0BA872182DF801662C366]]-[[protein|A58C9B9BB6574662A44AF0C7A94DFFE368B740E2]] twin-arginine translocase	TAT [wiki|protein secretion]
BSU_misc_RNA_63	gswB	1.15611	0.538989	null	null
BSU_09980	yhaI	1.15587	0.294473	unknown	unknown
BSU_39640	yxdL	1.15571	0.56671	[wiki|ABC transporter] (ATP-binding protein)	export of toxic peptides
BSU_03280	nasF	1.15548	0.407704	uroporphyrinogen methyltransferase	nitrate respiration
BSU_07560	pel	1.15532	0.639895	pectate lyase C	degradation of polygalacturonic acid
BSU_00440	veg	1.15494	0.377726	negative effector of [[protein|5A6FBAE6553343092862CB79E150F934978C32A9]] activity	control of [wiki|biofilm formation]
BSU_29890	ytnP	1.15487	0.341843	lactonase-homolog protein	BSU_29890
BSU_19700	kamB	1.15487	0.655802	beta-lysine acetyltransferase	unknown
BSU_13790	ykvQ	1.15487	0.513944	similar to chitinase	unknown
BSU_30420	ytrE	1.15475	0.363149	[wiki|ABC transporter] (ATP-binding protein)	unknown
BSU_01530	cwlD	1.15456	0.628361	N-acetylmuramoyl-L-alanine amidase	BSU_01530
BSU_14570	ykyA	1.15454	0.418902	unknown lipoprotein	unknown
BSU_02900	yceD	1.15441	0.400279	general stress protein	BSU_02900
BSU_26010	yqbQ	1.15402	0.678434	similar to phage-related protein	unknown
BSU_06040	ydiM	1.15391	0.477561	unknown	unknown
BSU_27020	yraA	1.15365	0.325753	general stress protein	glyoxalase III-like enzyme
BSU_36300	glcR	1.15343	0.558299	transcriptional repressor ([wiki|DeoR family]) of the [[gene|6F5831A480B72D17B7B3F0BF7AF147603B65CA49]]-[[gene|AF9523D3AA3C032B70175BCFFED34E9A42ED01AF]] operon	unknown
BSU_24840	ltaSC	1.15324	0.146909	polyglycerolphosphate lipoteichoic acid synthase	biosynthesis of lipoteichoic acid
BSU_23680	yqjZ	1.15308	0.409535	unknown	unknown
BSU_15480	pyrP	1.15304	0.180708	uracil permease	uracil transport in/out via proton symport
BSU_13170	guaD	1.15241	0.360415	guanine deaminase	important for survival of ethanol and paraquat stresses
BSU_12160	yjgC	1.15225	0.663903	formate:menadione oxidoreductase (with [[protein|01C43D05A53BF4B0F505D9C9CCAAFA1AF9E94F87]])	general stress protein
BSU_19820	yotN	1.15217	0.456853	recombination directionality factor	BSU_19820
BSU_26310	yqaH	1.15217	0.456853	unknown	BSU_26310
BSU_32270	yutH	1.15216	0.345029	spore coat protein	protection of the spore
BSU_04850	ydcP	1.15146	0.683084	helicase processivity factor	conjugation and replication of ICEBs1
BSU_27370	yrrL	1.15134	0.119254	lytic tranglycosylases	BSU_27370
BSU_32450	pucL	1.15134	0.454607	uricase	BSU_32450
BSU_02380	ybgB	1.15128	0.481519	putative immunity protein	unknown
BSU_07080	rhgZ	1.15054	0.496345	beta-galactosidase	BSU_07080
BSU_18890	yobF	1.15021	0.400827	unknown	unknown
BSU_03730	yclH	1.15017	0.660248	similar to [wiki|ABC transporter] (ATP-binding protein)	unknown
BSU_03450	hxlB	1.15016	0.368277	6-phospho-3-hexuloisomerase	ribulose monophosphate pathway for formaldehyde fixation
BSU_05170	ydeE	1.1501	0.599776	similar to transcription factor (AraC family)	unknown
BSU_18350	dacC	1.15009	0.364551	Class C penicillin-binding protein 4A	BSU_18350
BSU_35670	gtaB	1.14995	0.563462	major vegetative UTP-glucose-1-phosphate uridylyltransferase	BSU_35670
BSU_36350	ywpD	1.14989	0.463572	two-component orphan sensor kinase	unknown
BSU_18850	yobD	1.14984	0.23939	similar to transcription regulator (Xre family)	unknown
BSU_03700	gerKA	1.14912	0.527852	nutrient receptor	germination response to the combination of glucose
BSU_00910	ispF	1.14903	0.588706	2-C-methyl-D-erythrol-2	5th step in the MEP pathway of isoprenoid biosynthesis
BSU_11970	yjcS	1.14884	0.486885	unknown	unknown
BSU_33890	yvbK	1.14882	0.528634	unknown	unknown
BSU_27420	yrrI	1.1487	0.542655	membrane protein	may control [[category|SW.1.1.1]] by the [[category|SW.1.1.1.7]]
BSU_26130	yqbF	1.14868	0.692387	unknown	unknown
BSU_24690	comGE	1.14812	0.63993	DNA transport machinery	BSU_24690
BSU_17590	xylR	1.14783	0.399511	transcriptional repressor of the [[gene|24829427B4518FE67038F194B54D4AAFAC64EF19]]-[[gene|xylB ]]and [[gene|F92925E2FDCFE6DDA3E87C7B541FE6A6CE5AABB8]]-[[gene|xynB ]]operons	regulation of xylan and xylose utilization
BSU_03720	gerKB	1.14765	0.549065	nutrient receptor	germination
BSU_03360	zinT	1.14756	0.676223	zinc metallochaperone	BSU_03360
BSU_rRNA_8	rrnJ-5S	1.14751	0.651598	5S rRNA	translation
BSU_19689	yokU	1.14654	0.597497	unknown	unknown
BSU_07790	yfkQ	1.14637	0.68306	part of the [[protein|7CE0CAF27B1C0F507E783B8B80622270B00634FD]]-[[protein|B7EEC1910715507596734540D24B3C93B4B7065F]]-[[protein|7A62875A659B9F0967C392F38895D9E15A29D559]] germinant receptor of unknown specificity	germination
BSU_13000	ykfD	1.14628	0.478221	similar to oligopeptide [wiki|ABC transporter ](permease)	unknown
BSU_24410	spoIIIAC	1.14614	0.466554	component of the [[protein|SpoIIIA]]-[[protein|3282D2C25468776881778006F182FCF322C4821D]] type III secretion system residing in the forespore membrane	BSU_24410
BSU_20300	yorP	1.14603	0.690924	unknown	unknown
BSU_15250	ylxW	1.14593	0.49017	unknown	unknown
BSU_36490	ywoC	1.14592	0.497384	unknown	unknown
BSU_30180	ytbQ	1.14574	0.279101	unknown	unknown
BSU_16790	tepA	1.14499	0.43972	orphan [[protein|CB06A70DE7462CEB7AF5D8C28943C878DD56DE1A]]-like [wiki|germination] protease	BSU_16790
BSU_08280	yfiI	1.14471	0.573475	similar to oxidoreductase	unknown
BSU_38950	yxjH	1.14459	0.177101	putative methionine synthase	unknown
BSU_30510	ytpA	1.14418	0.183553	phospholipase (annotated as a bacilysocin synthase)	lipid degradation
BSU_22849	ypzH	1.14362	0.628446	unknown	unknown
BSU_05050	lrpA	1.14353	0.438977	transcriptional regulator (Lrp family) involved in repression of [[gene|BAE8062DA8538C9C83FFBA9684BECE9613EEFD2F]] transcription and [[protein|2111AC1AE49D1006E10DC127BF5B7A0327DE94A7]]-dependent [wiki|sporulation]	repression of [[gene|BAE8062DA8538C9C83FFBA9684BECE9613EEFD2F]] transcription and [[protein|2111AC1AE49D1006E10DC127BF5B7A0327DE94A7]]-dependent [wiki|sporulation]
BSU_05030	yddM	1.14292	0.315505	unknown	unknown
BSU_09060	yhcF	1.14287	0.515802	similar to transcriptional regulator ([wiki|GntR family])	unknown
BSU_09630	yhdX	1.14244	0.701806	unknown	unknown
BSU_30250	ytaP	1.14237	0.592536	unknown	unknown
BSU_16780	rnjB	1.14235	0.193395	RNase J2	RNA processing and degradation
BSU_18400	yoeD	1.1423	0.543812	unknown	unknown
BSU_36670	csbD	1.14223	0.69964	general stress protein	survival of salt stress and at low temperatures
BSU_14980	ylbE	1.14222	0.659375	unknown	unknown
BSU_12000	manR	1.14211	0.56537	transcriptional activator of the [[gene|575CEC5C5C0458DC86A74F24654AC6990CB1E732]]-[[gene|E26C70893C5D677C816C814558CC42F90B920087]]-[[gene|2DB0F763349D34FB1FCBBB4665416E129AD0AE6A]] operon	regulation of mannose utilization
BSU_05329	ydzO	1.1421	0.513191	unknown	unknown
BSU_15860	sdaAA	1.14208	0.339437	L-serine deaminase	serine utilization
BSU_38220	ywcC	1.14179	0.42483	transcription repressor ([wiki|TetR family])	BSU_38220
BSU_00200	yaaK	1.14158	0.536977	similar to DNA-binding protein	unknown
BSU_32390	yunF	1.14135	0.305591	unknown	unknown
BSU_36370	fabZ	1.14075	0.420672	ÃŸ-hydroxyacyl-(acyl carrier protein) dehydratase	fatty acid biosynthesis
BSU_37990	ywdE	1.14073	0.537924	unknown	unknown
BSU_37760	rocC	1.14037	0.529715	amino acid permease	arginine
BSU_16140	codV	1.1399	0.350638	site-specific integrase/recombinase	BSU_16140
BSU_02400	ybgF	1.1398	0.558236	uncharacterized amino acid permase	unknown
BSU_27930	spo0B	1.13971	0.435343	[[category|SW.4.2]] initiation phosphotransferase of the [wiki|phosphorelay]	initiation of [wiki|sporulation]
BSU_38860	galE	1.13956	0.274346	UDP glucose 4-epimerase	galactose utilization
BSU_20630	yoqH	1.13947	0.659955	unknown	unknown
BSU_11940	yjcP	1.13867	0.635894	unknown	unknown
BSU_33980	yvbT	1.1386	0.404071	similar to alkanal monooxygenase	unknown
BSU_24720	comGB	1.13852	0.666059	polytopic membrane protein	BSU_24720
BSU_40021	yxzK	1.13793	0.528926	unknown	unknown
BSU_20820	yopO	1.13769	0.552364	similar to transcription regulator (Xre family)	unknown
BSU_12260	yjlA	1.13766	0.212152	similar to intracellular alkaline protease	unknown
BSU_26270	yqaL	1.1369	0.681128	unknown	BSU_26270
BSU_18590	yoaG	1.13683	0.368467	unknown	unknown
BSU_tRNA_63	trnB-Ser1	1.13632	0.447697	null	translation
BSU_30610	ytlC	1.13632	0.714293	similar to anion transport [wiki|ABC transporter] (ATP-binding protein)	unknown
BSU_02790	ycdB	1.13629	0.433191	unknown	unknown
BSU_24570	gcvT	1.13615	0.263282	aminomethyltransferase (glycine cleavage system protein T)	glycine utilization
BSU_28180	ysxD	1.13606	0.508549	unknown	unknown
BSU_11680	thiS	1.13597	0.53978	sulfur carrier protein	BSU_11680
BSU_06950	yesM	1.13572	0.667067	two-component sensor kinase	unknown
BSU_07630	nosA	1.13535	0.248994	nitric-oxide synthase	production of nitric oxide
BSU_08900	yhzB	1.1348	0.346349	unknown	unknown
BSU_20000	yosU	1.1345	0.5597	unknown	unknown
BSU_18420	ftsR	1.13433	0.439346	transcriptional activator of [[gene|8AB7D225DBEE6BD695A4A8A2384D2C029B571C57]] at the onset of stationary phase	control of [[gene|8AB7D225DBEE6BD695A4A8A2384D2C029B571C57]] expression
BSU_33520	csoR	1.13423	0.529154	transcription repressor of [[gene|18506FB74F6BB9278F22EB7DCDA3CF72575CC32A]]-[[gene|727024F7B1AC19676ED4B516CF46A47B1328310B]]	control of copper homeostasis
BSU_21990	ypdQ	1.13408	0.331655	similar to RNase HI	unknown
BSU_tRNA_20	trnJ-Ala	1.13396	0.648553	null	translation
BSU_02050	ybdO	1.13389	0.67998	unknown	unknown
BSU_06370	pbuG	1.13387	0.372076	hypoxanthin/ guanine permease	hypoxanthine and guanine uptake
BSU_11210	argB	1.13382	0.705417	N-acetylglutamate 5-phosphotransferase	biosynthesis of arginine
BSU_40700	yybB	1.13304	0.403269	unknown	unknown
BSU_25690	sda	1.13286	0.461704	developmental checkpoint protein	BSU_25690
BSU_24910	yqgM	1.13267	0.603849	similar to glucosyltransferase	unknown
BSU_11230	carA	1.13233	0.718916	carbamoyl-phosphate transferase-arginine (subunit A)	biosynthesis of arginine
BSU_15140	mraW	1.13216	0.352934	SAM-dependent 16S rRNA m4C1402 methyltransferase	fine-tuning of the ribosomal decoding center
BSU_31319	yuzI	1.1321	0.62255	unknown	unknown
BSU_26930	yraI	1.13186	0.619135	unknown	unknown
BSU_29410	ytkL	1.13146	0.55699	general stress protein	unknown
BSU_00280	tmk	1.13132	0.420725	thymidylate kinase	TTP biosynthesis
BSU_05300	ydeQ	1.1311	0.561585	similar to NAD(P)H oxidoreductase	unknown
BSU_07735	yflB	1.13092	0.591071	stress protein	unknown
BSU_22860	yphA	1.1309	0.650411	unknown	unknown
BSU_39400	pdp	1.13073	0.201007	pyrimidine nucleoside phosphorylase	pyrimidine interconversion
BSU_26710	azlC	1.13071	0.574677	branched-chain amino acid exporter	export of branched-chain amino acids
BSU_12640	xkdJ	1.13064	0.711564	PBSX prophage	unknown
BSU_14030	ykuC	1.13063	0.423202	similar to macrolide-efflux protein	unknown
BSU_16650	rbfA	1.13063	0.322657	ribosome-binding factor A	translation
BSU_09650	srtN	1.13054	0.347136	protein deacetylase and lipoamidase	control of [[protein|AcsA ]]activity
BSU_22340	nth	1.13036	0.307642	apurinic/apyrimidinic endonuclease	removes abasic sites during base excision repair
BSU_35540	tuaH	1.13023	0.403911	sugar transferase	biosynthesis of teichuronic acid
BSU_21900	bsaA	1.1302	0.554277	similar to glutathione peroxidase	unknown
BSU_40760	yyaP	1.13003	0.494948	unknown	unknown
BSU_24780	yqgY	1.12987	0.499408	unknown	unknown
BSU_18560	yoaD	1.12969	0.597066	similar to phosphoglycerate dehydrogenase	methionine biosynthesis
BSU_13180	metE	1.12963	0.36469	methionine synthase	biosynthesis of methionine
BSU_09020	yhcB	1.1296	0.34953	similar to oxidoreductase	unknown
BSU_misc_RNA_57	tboTB	1.12943	0.55971
BSU_33170	yvrB	1.12913	0.188182	[wiki|ABC transporter] (ATP binding domain) for cobalamin	uptake of cobalamin
BSU_17520	ynaD	1.12846	0.562744	similar to ribosomal-protein-alanine N-acetyltransferase	unknown
BSU_17740	ynzB	1.12819	0.653137	potential D protein for the [[protein|AE28299B0F274B189DD90554A5A4F7B9A9479B60]]-[[protein|B14179D0EF5D3493E5CDB8E15378A5088B4FFD10]]-[[protein|YndF ]]germinant receptor of unknown specificity	[wiki|germination]
BSU_24730	comGA	1.12815	0.686306	late competence protein	binds and transports transforming DNA
BSU_34760	mgfK	1.12787	0.305846	regulator of carbon partitioning between central metabolism and peptidoglycan biosynthesis	required for correct localization of [[protein|A8EEC896B279CFDDE9C3A6F146A04EC822E33A4F|PBP1]]
BSU_07570	yflS	1.1278	0.365039	malate transporter	malate uptake
BSU_37580	ywgB	1.12749	0.569995	similar to transcription factor	unknown
BSU_24550	gcvPB	1.12746	0.375851	glycine decarboxylase (subunit 2)	glycine utilization
BSU_22710	aroF	1.12743	0.115982	chorismate synthase	biosynthesis of aromatic amino acids
BSU_03310	nasC	1.12731	0.664428	nitrate reductase (catalytic subunit)	utilization of nitrate
BSU_14490	kinC	1.1272	0.2422	two-component sensor kinase	part of the [wiki|phosphorelay]
BSU_33630	secG	1.12703	0.430207	preprotein translocase subunit	protein secretion
BSU_38610	yxzF	1.12686	0.733284	general stress protein	unknown
BSU_06048	ydzU	1.12674	0.693636	unknown	unknown
BSU_31920	yukF	1.12672	0.335098	transcription activator ([wiki|PucR family]) for [[gene|2D346CF412BA32EE18111DA930CFA1306F95024B]] gene expression	control of [[gene|2D346CF412BA32EE18111DA930CFA1306F95024B]] expression
BSU_17960	yneK	1.12643	0.636064	unknown	unknown
BSU_03490	srfAB	1.12602	0.674026	surfactin synthetase / competence	antibiotic synthesis
BSU_13350	ykoN	1.12571	0.705287	unknown	unknown
BSU_29570	sspA	1.1253	0.539208	small acid-soluble spore protein (major alpha-type SASP)	protection of spore DNA
BSU_26630	yrdQ	1.1252	0.550264	similar to transcriptional regulator ([wiki|LysR family])	unknown
BSU_06300	cotA	1.12486	0.635358	laccase	spore coat protein (outer)
BSU_33780	sdpI	1.12465	0.405947	immunity protein	BSU_33780
BSU_04359	ydzK	1.12462	0.396864	unknown	unknown
BSU_10670	gerPF	1.12449	0.710601	spore germination protein	BSU_10670
BSU_tRNA_36	trnD-Thr	1.1243	0.722148	null	translation
BSU_40939	yyzM	1.12351	0.587129	unknown	unknown
BSU_40800	yyaN	1.12349	0.739728	similar to transcriptional regulator ([wiki|MerR family])	unknown
BSU_37730	bacB	1.12344	0.528769	oxidase that catalyzes the synthesis of 2-oxo-3-(4-oxocyclohexa-2	a precursor to L-anticapsin
BSU_36440	ywoH	1.12321	0.551556	similar to transcriptional regulator ([wiki|MarR family])	unknown
BSU_08250	yfiF	1.12315	0.627914	similar to transcription factor ([wiki|AraC family])	unknown
BSU_25180	trmK	1.12313	0.505385	tRNA:m1A22 methyl transferase	tRNA modification
BSU_29040	ytbD	1.12272	0.591932	similar to antibiotic resistance protein	unknown
BSU_26558	yrzM	1.12221	0.592916	unknown	BSU_26558
BSU_20540	yoqR	1.12165	0.694366	unknown	unknown
BSU_19300	yozC	1.12075	0.553507	unknown	unknown
BSU_34000	cyeB	1.12031	0.565458	putative cysteine and O-acetyl serine efflux permease	unknown
BSU_30500	ytpB	1.12021	0.487213	tetraprenyl-beta-curcumene synthase	salt stress protein
BSU_28360	rdgB	1.12016	0.608613	ITPase	purine metabolism
BSU_18340	ppsA	1.11993	0.602974	plipastatin synthetase	production of the antibacterial compound plipastatin
BSU_38470	ywaD	1.11986	0.720221	double-zinc aminopeptidase	unknown
BSU_19140	yozB	1.11971	0.403302	required for activity of both cytochrome caa3 and cytochrome aa3	control of activity of both cytochrome caa3 and cytochrome aa3
BSU_33100	liaF	1.1196	0.414401	inhibitor of [[protein|9A1871BD853254EEA8B4E78CA187F9315CBDF43D]] kinase activity	control of [[protein|49E70A20CC05DBE485953C0AE34E634EFB33C3B2]] activity
BSU_27330	udk	1.11917	0.431213	uridine kinase	UMP synthesis
BSU_27210	yrhF	1.11916	0.583489	unknown	unknown
BSU_04980	yddI	1.11906	0.510725	unknown	unknown
BSU_39790	yxcE	1.11883	0.434214	unknown	unknown
BSU_03210	putC	1.11844	0.462816	1-pyrroline-5-carboxylate dehydrogenase	proline utilization
BSU_39630	yxdM	1.11833	0.526463	[wiki|ABC transporter] (permease)	export of toxic peptides
BSU_32350	yunB	1.118	0.471933	membrane fission protein	BSU_32350
BSU_30960	glgD	1.11752	0.59144	glucose-1-phosphate adenylyltransferase	glycogen biosynthesis
BSU_07530	yfmB	1.11683	0.652244	unknown	unknown
BSU_06310	gabP	1.11644	0.452758	gamma-amino butyric acid permease and minor proline permease	utilization of gamma-amino butyric acid
BSU_35900	capB	1.11638	0.640523	part of the [[protein|86C05126ADBA22BB1771B1FA3D214B2E7A36311E]]-[[protein|D66994D077D1382B88FF65075E44C2A31089548F]] glutamic acid ligase	BSU_35900
BSU_12229	yjzI	1.11636	0.643572	unknown	unknown
BSU_20340	yorL	1.11606	0.564196	similar to DNA polymerase III (alpha subunit)	unknown
BSU_20550	yoqP	1.11582	0.731954	unknown	unknown
BSU_06760	yeeA	1.11569	0.343948	DNA methyltransferase	genome-wide N6-methyladenosine modifications at non-palindromic recognition sites to control promoter activities
BSU_10420	comK	1.11545	0.751236	competence transcription factor (CTF)	regulation of [wiki|genetic competence] and DNA uptake
BSU_20020	yosS	1.11529	0.72981	dUTP diphosphatase	nucleotide metabolism
BSU_29160	ytvI	1.11528	0.755562	sporulation protein	unknown
BSU_38420	sacY	1.11512	0.721944	transcriptional antiterminator for [[gene|AAA944BE7F01CE90F7730EECA16F3E4ED77D165A]] and [[gene|531F132F7F6A878F1E1D56977B9898A14272349A]]-[[gene|EB330AB3DC6C8C3EC72C4CAFA2BC59CC485EE344]] (acts at high sucrose concentrations)	regulation of sucrose utilization
BSU_09670	dat	1.11499	0.403824		peptidoglycan precursor biosynthesis
BSU_36590	clsA	1.11486	0.224531	cardiolipin synthase	BSU_36590
BSU_24120	mmgF	1.11476	0.473177	methylisocitrate lyase	mother cell metabolism
BSU_30380	bceA	1.11468	0.610257	primary bacitracin resistance determinant	protects cell wall biosynthetic targets from inhibition by antimicrobial peptides
BSU_31460	kapB	1.11466	0.472959	activator of [[protein|2111AC1AE49D1006E10DC127BF5B7A0327DE94A7]]	BSU_31460
BSU_11390	appB	1.11448	0.590481	oligopeptide [wiki|ABC transporter] (permease)	uptake of oligopeptides
BSU_26740	cypA	1.11435	0.472659	cytochrome P450-like enzyme	unknown
BSU_17910	yneF	1.11428	0.545103	membrane protein	unknown
BSU_17660	yncF	1.11427	0.650096	dUTPase	nucleotide metabolism
BSU_29360	tcyL	1.1141	0.757802	cystine [wiki|ABC transporter] (permease)	cystine uptake
BSU_14500	ykqA	1.11403	0.399808	putative gamma-glutamylcyclotransferase	unknown
BSU_03150	aroK	1.11396	0.534146	shikimate kinase	biosynthesis of aromatic amino acids
BSU_23700	yqjX	1.11394	0.758172	unknown	unknown
BSU_tRNA_15	trnJ-Leu1	1.11393	0.693881	null	translation
BSU_23750	yqjT	1.11392	0.524121	unknown	unknown
BSU_11930	yjcO	1.11392	0.64656	unknown	unknown
BSU_35770	tagC	1.11376	0.522208	possibly involved in polyglycerol phosphate teichoic acid biosynthesis	biosynthesis of teichoic acid
BSU_13610	mtnB	1.11352	0.622784	methylthioribulose-1-phosphate dehydratase	methionine salvage
BSU_12950	dppD	1.11342	0.653744	dipeptide [wiki|ABC transporter ](ATP-binding protein)	uptake of dipeptides
BSU_29320	ytnI	1.11339	0.733636	glutaredoxin required for the conversion of S-methyl-cysteine to cysteine	utilization of S-methyl-cysteine
BSU_03830	yclQ	1.11333	0.322339	petrobactin (3.4-catecholate siderophore) [wiki|ABC transporter] (binding protein)	BSU_03830
BSU_27810	yrbD	1.11286	0.525602	sodium/proton-dependent alanine transporter	uptake of alanine
BSU_03540	ycxB	1.11275	0.53972	unknown	unknown
BSU_12930	dppB	1.11257	0.652148	dipeptide [wiki|ABC transporter] (permease)	uptake of dipeptides
BSU_32630	yurR	1.11237	0.394776	similar to glycine oxidase	unknown
BSU_14550	ykrA	1.11235	0.393794	putative [wiki|HAD superfamily] phosphatase	unknown
BSU_37450	ywhK	1.11231	0.668674	unknown	unknown
BSU_23360	ppiB	1.11174	0.562851	peptidyl-prolyl isomerase	protein folding
BSU_40470	yycC	1.11143	0.560062	unknown	unknown
BSU_01580	ybaR	1.11106	0.427385	fumarate transporter	uptake of fumarate
BSU_20880	yopI	1.11105	0.692594	unknown	unknown
BSU_07020	rhgT	1.11098	0.752998	rhamnogalacturonan acetylesterase	pectin utilization
BSU_35680	ggaB	1.11086	0.701926	galactosamine-containing minor teichoic acid biosynthesis	BSU_35680
BSU_20610	yoqJ	1.11072	0.718455	unknown	unknown
BSU_18190	yngC	1.11044	0.619807	similar to alkaline phosphatase	unknown
BSU_28420	ysmA	1.11035	0.628548	similar to thioesterase	unknown
BSU_22430	panB	1.11007	0.202881	3-methyl-2-oxobutanoate hydroxymethyltransferase	biosynthesis of coenzyme A
BSU_07410	yfmN	1.10981	0.755281	unknown	unknown
BSU_14071	ykuG	1.1098	0.463226	fatty acid degradation	fatty acid degradation
BSU_14720	ylaB	1.10936	0.767141	unknown	unknown
BSU_08770	ygzA	1.10932	0.654667	unknown	unknown
BSU_11799	yjzK	1.10876	0.727259	unknown	unknown
BSU_13789	ykzQ	1.10845	0.716794	similar to potassium binding protein	unknown
BSU_19640	yodL	1.10828	0.582845	modulator of [[protein|A4C8719E06F774A6EB4D79757CC79CF89E453A54]] activity	control of [wiki|cell division]
BSU_19950	sspC	1.10775	0.677429	small acid-soluble spore protein (minor alpha/beta-type SASP)	protection of spore DNA
BSU_26780	yrdA	1.10773	0.574828	bacillithiol S-transferase	unknown
BSU_06670	gatC	1.10762	0.268329	production of glutamyl-tRNA(Gln)	translation
BSU_tRNA_37	trnD-Tyr	1.10759	0.71318	null	translation
BSU_13819	ykzS	1.10721	0.685891	unknown	unknown
BSU_20800	yopQ	1.10708	0.401102	unknown	unknown
BSU_23810	yqjN	1.10683	0.642456	similar to amino acid degradation	unknown
BSU_22869	ypzI	1.10666	0.747239	unknown	unknown
BSU_15310	spoIIGA	1.10619	0.691096	Pro-[[protein|3CB24D493B3282278B7DC61CE3C793DFA815F9E2]] protease	maturation of [[protein|3CB24D493B3282278B7DC61CE3C793DFA815F9E2]]
BSU_14130	ykuL	1.10581	0.482032	c-di-AMP binding protein	BSU_14130
BSU_12710	xkdR	1.1053	0.772813	PBSX prophage	unknown
BSU_03860	nfrAB	1.10472	0.527281	NADPH-FMN oxidoreductase	BSU_03860
BSU_19600	yodH	1.10471	0.720971	similar to methyltransferase	unknown
BSU_26210	yqaR	1.10448	0.68856	unknown	unknown
BSU_10410	yhzC	1.10436	0.481139	unknown	unknown
BSU_35460	comFB	1.10428	0.767312	late competence gene	compentence
BSU_40840	yyaJ	1.1038	0.608971	unknown	unknown
BSU_13010	pgl	1.10371	0.65887	6-phosphogluconolactonase	BSU_13010
BSU_13200	rsbRB	1.10364	0.586554	probably part of the stressosome	control of SigB activity
BSU_24930	yqzD	1.10357	0.518959	cofactor of the [[protein|8BF7EB539B53D75BD30BD30ABF27106D6A0B030B]]-[[protein|E22D0F0AC56DC95AFC02E7F55FCD5FAA44B6B490]] complex	control of [[protein|4F9D70C4BB4FCA809BEAC341C3F8122FB7FD8872]] activity in peptidoglycan elongation
BSU_27700	yrbF	1.10333	0.596579	part of the Sec protein translocation machinery	protein secretion
BSU_15010	rsmD	1.1033	0.452537	predicted methyltransferase	BSU_15010
BSU_07380	yfmQ	1.10308	0.484288	unknown	unknown
BSU_27000	yraB	1.10274	0.742325	transcriptional activator ([wiki|MerR family]) of [[gene|352544F3E79943E94E28A6EB5F4C543B529A02D1]]-[[gene|0960F1856A81237DBA6AF1FAF36172A63ECBE2D5]]	BSU_27000
BSU_misc_RNA_48	tboT	1.10252	0.370242	null	null
BSU_35710	tagG	1.10236	0.600975	[wiki|ABC transporter] for teichoic acid translocation (permease)	[[category|SW.2.6.1.3]]
BSU_01800	alkA	1.10228	0.415382	DNA-3-methyladenine glycosylase	adaptive response to alkylative DNA damage
BSU_00350	yazA	1.10218	0.474506	similar to endonuclease	unknown
BSU_07390	yfmP	1.10218	0.536182	transcription repressor ([wiki|MerR family]) of the [[gene|36AF02B4EB416ABCA3F0E4C5A4126E777A20C7D1]]-[[gene|D91356CF66ADE0CFA9E95A686DC7355B348C8B5C]] operon	regulation of the [[gene|36AF02B4EB416ABCA3F0E4C5A4126E777A20C7D1]]-[[gene|D91356CF66ADE0CFA9E95A686DC7355B348C8B5C]] operon
BSU_11560	yjbI	1.10201	0.427301	truncated hemoglobin	prevents oxidative aggregation of cell-surface proteins
BSU_28130	hemB	1.10185	0.537412	porphobilinogen synthase	heme biosynthesis
BSU_20999	yoyJ	1.10088	0.678761	toxin (weakly active)	unknown
BSU_33620	yvaK	1.10058	0.424947	general stress protein	BSU_33620
BSU_12920	dppA	1.10044	0.617197	D-alanyl-aminopeptidase	degradation of cell wall peptides
BSU_34710	yvcQ	1.10043	0.550146	two-component sensor kinase	such as nisin and gallidermin
BSU_25320	yqfG	1.10015	0.368352	RNase M16	required for the maturation of the 3' end of 16S rRNA
BSU_21980	ypdP	1.09994	0.362526	similar to queuosine precursor transporter	unknown
BSU_32340	lytH	1.09936	0.669456	differentiation-associated peptidoglycan hydrolase involved in endospore cortex maturation	endospore cortex maturation
BSU_17920	ynzD	1.09936	0.716122	Spo0A-P phosphatase	BSU_17920
BSU_24420	spoIIIAB	1.09923	0.766269	component of the [[protein|SpoIIIA]]-[[protein|SpoIIQ ]]type III secretion system residing in the forespore membrane	BSU_24420
BSU_20350	yorK	1.09911	0.758763	single-strand DNA-specific exonuclease	unknown
BSU_17610	xylB	1.09895	0.561728	xylulokinase	utilization of xylan and xylose
BSU_03390	yckC	1.09868	0.692412	unknown	unknown
BSU_30550	metK	1.09857	0.341561	S-adenosylmethionine synthetase	S-adenosylmethionine synthesis
BSU_30450	ytrB	1.09856	0.446955	[wiki|ABC transporter] (ATP-binding protein)	unknown
BSU_07090	yetA	1.09836	0.636815	similar to exo-rhamnogalacturonan lyase	utilization of rhamnogalacturonan
BSU_02090	ybxI	1.09804	0.732278	beta-lactamase	unknown
BSU_33570	yvaE	1.09777	0.699606	similar to multidrug-efflux transporter	unknown
BSU_12960	dppE	1.09764	0.629275	dipeptide [wiki|ABC transporter] (dipeptide-binding protein)	uptake of dipeptides
BSU_33049	yvzF	1.09713	0.424785	unknown	unknown
BSU_02730	natK	1.09703	0.435294	two-component sensor kinase	BSU_02730
BSU_11590	yjbL	1.09689	0.709533	unknown	unknown
BSU_10200	yhfE	1.09687	0.455707	similar to aminopeptidase	unknown
BSU_15530	pyrK	1.09665	0.583617	dihydroorotic acid dehydrogenase (electron transfer subunit)	pyrimidine biosynthesis
BSU_14920	ctaF	1.09665	0.689879	cytochrome-c oxidase (caa<sub>3</sub>) (subunit IV)	respiration
BSU_05080	yddR	1.09657	0.7193	similar to isothiocyanate hydrolase	unknown
BSU_35600	tuaB	1.09653	0.682196	polymer export	biosynthesis of teichuronic acid
BSU_27640	yrvC	1.0965	0.481084	unknown	unknown
BSU_40730	yyaS	1.09627	0.637258	unknown	unknown
BSU_26890	csn	1.09577	0.748402	chitosanase	chitin degradation
BSU_29480	ytxK	1.09556	0.438652	similar to SAM-dependent methyltransferase	DNA modification
BSU_10460	yhjC	1.09545	0.604772	unknown	unknown
BSU_30350	yttB	1.09532	0.660961	similar to multidrug resistance protein	unknown
BSU_33680	yvaP	1.09514	0.395344	[wiki|MarR family|MarR/DUF24 family] transcription repressor of the [[gene|B7A0D1B3CAA2733A33BCCDDB6774ABF1A0223473]]-[[gene|AA75013C05E1A88FC51410F9F1B30EE7D15F34C2]] operon	resistance against oxidative and electrophile stress
BSU_28110	spoVID	1.09505	0.674173	developmental checkpoint	spore coat morphogenetic protein
BSU_31430	yugE	1.09505	0.582945	unknown	unknown
BSU_26190	yqaT	1.0947	0.701743	similar to phage-related terminase	unknown
BSU_40630	yybI	1.09466	0.679593	inner spore coat protein	protection of the spore
BSU_12720	xkdS	1.09465	0.794767	PBSX prophage	unknown
BSU_20980	yonV	1.09376	0.795415	unknown	unknown
BSU_17820	yndL	1.09342	0.76349	phage-derived gamma polyglutamic acid hydrolase	BSU_17820
BSU_02190	ybfF	1.0934	0.590022	unknown	unknown
BSU_34510	yvdQ	1.09338	0.798618	putative spore coat protein	protection of the spore
BSU_37410	albE	1.09315	0.455812	antilisterial bacteriocin (subtilosin) production	antilisterial bacteriocin (subtilosin) production
BSU_19450	rsbRC	1.09313	0.500039	probably part of the stressosome	control of SigB activity
BSU_24010	bmr	1.09298	0.775285	general stress protein	BSU_24010
BSU_36790	ywmA	1.09283	0.76602	unknown	unknown
BSU_35750	tagA	1.09276	0.458491	UDP-N-acetyl-D-mannosamine transferase	biosynthesis of teichoic acid
BSU_20520	yoqT	1.09264	0.717655	unknown	unknown
BSU_misc_RNA_85	srbL	1.09213	0.647119
BSU_11410	yjbA	1.09198	0.722964	unknown	unknown
BSU_10170	fabHB	1.09192	0.765577	beta-ketoacyl-acyl carrier protein synthase III	fatty acid biosynthesis
BSU_27470	yrrD	1.09158	0.74847	forespore-specific sporulation protein	unknown
BSU_38310	ywbI	1.09146	0.42802	transcriptional regulator ([wiki|LysR family])	BSU_38310
BSU_36880	atpI	1.0914	0.406124	ATP synthase (subunit i)	ATP synthesis
BSU_10370	bioY	1.09126	0.620448	S protein of biotin [wiki|ECF transporter]	uptake of biotin
BSU_24900	rpmGA	1.09074	0.650748	ribosomal protein bL33a	translation
BSU_34460	levB	1.09069	0.770856	endolevanase	levan degradation
BSU_28570	yshE	1.09054	0.519301	unknown	unknown
BSU_00340	yabB	1.09037	0.420961	tRNA methyltransferase	tRNA modification
BSU_19100	yobV	1.09035	0.669997	unknown	unknown
BSU_03460	hxlA	1.09022	0.761789	3-hexulose-6-phosphate synthase	ribulose monophosphate pathway for formaldehyde fixation
BSU_33222	rsoA	1.09008	0.802788	co-sigma factor (with [[protein|6359025A73C0BD313F5BCC6F56FE88B820902AAA]])	[wiki|RNA polymerase] [wiki|sigma factor]
BSU_37680	bacH	1.08998	0.534745	short chain reductase involved in bacilysin synthesis	biosynthesis of the antibiotic bacilysin
BSU_02480	gudP	1.08916	0.701429	galactarate/glucarate transporter in (proton symport)	glucarate uptake
BSU_34700	yvcR	1.08912	0.618848	[wiki|ABC transporter] (ATP-binding protein) for the export of lipid II-binding lantibiotics	BSU_34700
BSU_30990	thiT	1.08892	0.461867	S protein of thiamine [wiki|ECF transporter]	thiamine uptake
BSU_04090	kipA	1.08882	0.503715	subunit of ATP-dependent 5-oxoprolinase	control of the [wiki|phosphorelay]
BSU_36900	glyA	1.08797	0.589769	serine hydroxymethyltransferase	biosynthesis of glycine
BSU_02850	znuA	1.08791	0.573794	high-affinity [wiki|ABC transporter] for zinc (binding protein	BSU_02850
BSU_07770	yfkS	1.08786	0.745131	D protein for the [[protein|7CE0CAF27B1C0F507E783B8B80622270B00634FD]]-[[protein|B7EEC1910715507596734540D24B3C93B4B7065F]]-[[protein|7A62875A659B9F0967C392F38895D9E15A29D559]] germinant receptor of unknown specificity	survival of ethanol and paraquat stresses
BSU_27400	yrzL	1.08727	0.644783	effector protein of [[protein|DA763F7C2192655C590752C2A285ADF902B11BCA]] degradation by [[protein|86A2F2F65290F4471D6FD03B694821C66C180D8A]]-[[protein|CB06A70DE7462CEB7AF5D8C28943C878DD56DE1A]]	control of peptidoglycan biosynthesis
BSU_08360	yfiQ	1.08724	0.659191	putative membrane-bound acyltransferase	unknown
BSU_19579	yoyD	1.08722	0.619733	unknown	unknown
BSU_22220	yprA	1.08709	0.59329	ATP-dependent helicase	part of a novel nucleotide excision repair pathway
BSU_15760	prpC	1.08697	0.547504	protein phosphatase	antagonist of PrkC-dependent phosphorylation
BSU_12200	yjiA	1.08688	0.764958	unknown	unknown
BSU_07290	yfnF	1.08639	0.792294	unknown	unknown
BSU_34730	yvcN	1.08634	0.60591	unknown	unknown
BSU_06520	purH	1.08597	0.438124	phosphoribosylaminoimidazole carboxamide formyltransferase	purine biosynthesis
BSU_25330	yqfF	1.08593	0.573181	c-di-AMP specific phosphodiesterase	control of c-di-AMP homeostasis
BSU_30660	ytkA	1.08583	0.584992	lipoprotein	BSU_30660
BSU_34790	trxB	1.08578	0.614838	thioredoxin reductase (NADPH)	keeps [[protein|4E5C84FDC8FE2FEFF47306C91ECAB7F17D3E38E9|thioredoxin]] in the reduced state
BSU_05650	ydgH	1.08576	0.426545	similar to drug exporter	unknown
BSU_05710	ydhD	1.08545	0.694553	spore coat peptidoglycan hydrolase	unknown
BSU_17678	ynzJ	1.08523	0.708502	unknown	BSU_17678
BSU_07000	rhgH	1.08492	0.814837	galacturonyl hydrolase	BSU_07000
BSU_23130	resC	1.0849	0.437299	part of heam translocase	BSU_23130
BSU_32900	yusR	1.08486	0.8119	similar to 3-oxoacyl- acyl-carrier protein reductase	unknown
BSU_29550	ytcJ	1.08471	0.342648	putative amidohydrolase	unknown
BSU_20720	yopY	1.08455	0.583344	unknown	unknown
BSU_12310	exuM	1.08444	0.793197	similar to Na+:galactoside symporter	unknown
BSU_30370	bceB	1.0841	0.558846	primary bacitracin resistance determinant	sensory component of the Bce regulatory & detoxification system
BSU_30470	ytzC	1.08404	0.789811	unknown	unknown
BSU_16845	ymfF	1.08391	0.567931	unknown	unknown
BSU_17330	miaA	1.08371	0.625045	tRNA isopentenylpyrophosphate transferase	tRNA modification
BSU_35210	yvkA	1.08357	0.590908	similar to multidrug-efflux transporter	unknown
BSU_38229	slrA	1.08309	0.68337	negative regulator of the [wiki|fla-che operon]	antagonist [[protein|5A6FBAE6553343092862CB79E150F934978C32A9]] for the repression of the [[gene|F6C4634BF871D9A01E27014FFED7527C54BF560D]]â†’[[gene|52A47B49B1FB955EE7E3C316B57A2B4134F78480]] and [[gene|8C13E1EF5437DD8F9906643DEDCBB18DABE3B9E3]]-[[gene|09B082BF39703F0D9A5980E643175DBD59F5B228]]-[[gene|BF97457E986656E4A9FE7A858F5BDF1759850D5C]] operons
BSU_22169	ypzG	1.08264	0.801333	unknown	unknown
BSU_22090	kdgT	1.08255	0.679982	2-keto-3-deoxygluconate permease	utilization of galacturonic acid
BSU_01520	ybaK	1.08246	0.796526	sporulation protein	unknown
BSU_15270	sbp	1.08238	0.757646	small basic protein	unknown
BSU_27450	glnM	1.08237	0.588584	glutamine [wiki|ABC transporter] (membrane protein)	glutamine uptake
BSU_misc_RNA_79	surC	1.08237	0.588584	new RNA feature	BSU_misc_RNA_79
BSU_22690	aroH	1.08234	0.338656	chorismate mutase (isozymes 1 and 2)	biosynthesis of aromatic amino acids
BSU_28600	yshB	1.0822	0.567046	unknown	unknown
BSU_32410	pucH	1.08212	0.600395	allantoinase	purine utilization
BSU_05180	ydeF	1.08201	0.525072	similar to transcriptional regulator ([wiki|MocR/ GabR family])	unknown
BSU_19660	yozD	1.08161	0.80491	unknown	unknown
BSU_26730	yrdF	1.08139	0.773782	similar to ribonuclease inhibitor	unknown
BSU_08470	yfhB	1.08121	0.574425	unknown	unknown
BSU_31400	yugH	1.08114	0.499295	PLP-dependent L-alanine aminotransferase	biosynthesis of L-alanine
BSU_14880	ctaB	1.08088	0.586756	heme O synthase (major enzyme)	heme biosynthesis
BSU_39560	yxeG	1.08087	0.686865	unknown	unknown
BSU_03550	ycxC	1.0808	0.719107	unknown	unknown
BSU_16530	uppS	1.07995	0.562014	undecaprenyl pyrophosphate synthetase	undecaprenyl phosphate (C55-P)
BSU_38350	ywbE	1.07977	0.609057	unknown	unknown
BSU_36040	ywrJ	1.07949	0.82493	sporulation protein	unknown
BSU_17320	ymaF	1.07932	0.826444	unknown	unknown
BSU_12540	xkdD	1.07918	0.816458	PBSX prophage	unknown
BSU_36460	ywoF	1.07918	0.625739	unknown	unknown
BSU_09200	srtA	1.07911	0.671666	sortase	anchoring of proteins to the cell wall
BSU_01500	rpsI	1.07899	0.540568	ribosomal protein uS9	translation
BSU_00900	ispD	1.07898	0.72658	2-C-methyl-D-erythritol 4-phosphate cytidylyltransferase	BSU_00900
BSU_04510	ydbL	1.07878	0.670042	unknown	unknown
BSU_26800	yrpB	1.07817	0.661268	similar to 2-nitropropane dioxygenase	unknown
BSU_06780	yeeC	1.07811	0.643218	unknown	unknown
BSU_37400	albD	1.07811	0.596231	ABC transporter (membrane protein)	BSU_37400
BSU_25560	holA	1.07796	0.666758	DNA polymerase III	part of the clamp-loader complex and the [wiki|replisome]
BSU_20710	yopZ	1.07787	0.599678	unknown	unknown
BSU_28690	glcF	1.07774	0.582382	probable glycolate oxidase	BSU_28690
BSU_00160	yaaH	1.07743	0.830308	general stress protein	[[protein|CEBEC9CECCF445C40D793E61A2CD23175631A473]]-dependent protein of the inner spore coat
BSU_38100	ywcH	1.07722	0.720986	similar to monooxygenase	unknown
BSU_tRNA_34	trnD-Asp	1.07713	0.764627	null	translation
BSU_35840	ywtF	1.07706	0.654969	phosphotransferase	teichuronic acid
BSU_36140	ywqO	1.07695	0.817984	unknown	unknown
BSU_10790	asnO	1.07673	0.819542	asparagine synthase (glutamine-hydrolysing)	biosynthesis of asparagine
BSU_12980	ykfB	1.07665	0.733661	L-Ala-D/L-Glu epimerase	cell wall metabolism
BSU_15240	divIB	1.07631	0.642148	cell-division initiation protein (septum formation)	septum formation
BSU_21950	ypzA	1.07618	0.791773	unknown	unknown
BSU_24190	yqiI	1.07595	0.77425	secreted N-acetylmuramoyl-L-alanine amidase	cell wall metabolism
BSU_09080	yhcH	1.07592	0.475916	similar to [wiki|ABC transporter] (ATP-binding protein)	unknown
BSU_24800	yqgW	1.07581	0.763338	unknown	unknown
BSU_17350	ymzC	1.07557	0.720986	unknown	unknown
BSU_14110	ykuK	1.07556	0.520114	unknown	unknown
BSU_05110	ydeA	1.07519	0.696302	glyoxalase III-like enzyme	detoxification of methylglyoxal
BSU_09090	yhcI	1.07519	0.542089	similar to [wiki|ABC transporter] (membrane protein)	unknown
BSU_tRNA_16	trnJ-Gly	1.07503	0.710481	null	translation
BSU_00970	yacP	1.07487	0.767266	[wiki|ribosome]-associated A site endoribonuclease	ribosome-dependent mRNA decay
BSU_32360	yunC	1.07467	0.560051	unknown	unknown
BSU_40120	yyzE	1.07432	0.79609	similar to [[category|SW.1.2.2|PTS]]	BSU_40120
BSU_22590	ypiA	1.07361	0.499618	unknown	unknown
BSU_13280	ykoJ	1.07351	0.655429	unknown	unknown
BSU_27570	yrzK	1.07347	0.836196	unknown	unknown
BSU_16130	trmFO	1.07334	0.622779	flavoprotein	glucose-inhibited division protein
BSU_17310	ymaG	1.07303	0.721353	spore coat protein	protection of the spore
BSU_37420	albF	1.07298	0.63936	antilisterial bacteriocin (subtilosin) production	antilisterial bacteriocin (subtilosin) production
BSU_08120	yfjF	1.0728	0.829833	unknown	unknown
BSU_13990	kinA	1.07276	0.534366	two-component sensor kinase	part of the [wiki|phosphorelay]
BSU_25820	yqcI	1.07274	0.795126	unknown	unknown
BSU_32480	pucD	1.07272	0.798989	xanthine dehydrogenase	purine utilization
BSU_21340	yomJ	1.07267	0.780668	similar to phage-related immunity protein	unknown
BSU_20530	yoqS	1.07242	0.841462	unknown	unknown
BSU_38250	ywbO	1.07223	0.5774	similar to disulfide oxidoreductase	unknown
BSU_06060	bsuMA	1.072	0.697867	similar to DNA-3-methyladenine glycosidase II	BsuM DNA modification
BSU_34650	yvdC	1.07188	0.679339	unknown	unknown
BSU_06083	ydzW	1.07186	0.728449	putative phosphomannomutase	BSU_06083
BSU_misc_RNA_13	tboWA	1.07168	0.646447	null	null
BSU_36630	ywnA	1.07161	0.729691	unknown	unknown
BSU_02210	ybfH	1.07157	0.737701	unknown	unknown
BSU_36680	ywmF	1.0715	0.812422	unknown	unknown
BSU_26840	sigZ	1.07098	0.780985	[wiki|RNA polymerase] ECF-type [wiki|sigma factor] SigZ	[[category|SW.3.2.1]]
BSU_01160	rplC	1.07051	0.635017	ribosomal protein uL3	translation
BSU_07430	yfmL	1.0705	0.51708	DEAD-box RNA helicase	RNA helicase
BSU_06990	rhgQ	1.07038	0.819441	[wiki|ABC transporter] (membrane protein) for rhamnose oligosaccharides	uptake of rhamnose oligosaccharides
BSU_35500	degS	1.07001	0.468365	two-component sensor kinase for exoenzyme and competence regulation	BSU_35500
BSU_40139	yyzN	1.06959	0.78408	unknown	unknown
BSU_41060	rpmH	1.06952	0.571588	ribosomal protein bL34	translation
BSU_05320	ydeS	1.06941	0.622608	similar to transcriptional regulator ([wiki|TetR family])	unknown
BSU_37200	ywjD	1.06941	0.845251	[wiki|sporulation] specific UV-damage-endonuclease	protection of developing and dormant spores against UV DNA damage
BSU_30440	ytrC	1.06892	0.547051	[wiki|ABC transporter] (hydrophobic protein	BSU_30440
BSU_32090	yuiA	1.06873	0.664783	unknown	unknown
BSU_15120	bshC	1.06857	0.530676	cysteine-adding enzyme required for the synthesis of bacillithiol	biosynthesis of bacillithiol
BSU_14569	ykzV	1.06842	0.62409	unknown	unknown
BSU_17980	sspP	1.06842	0.62409	probable small acid-soluble spore protein (minor)	protection of spore DNA
BSU_22240	ypqA	1.06842	0.62409	unknown	unknown
BSU_23320	ypzC	1.06842	0.62409	unknown	unknown
BSU_17440	ynbB	1.06837	0.565828	putative C-S lyase	BSU_17440
BSU_32220	yutI	1.06834	0.705825	Fe-S carrier protein	assembly of Fe-S clusters
BSU_18720	yoaR	1.06784	0.847784	unknown	unknown
BSU_09490	yhdJ	1.0678	0.784296	similar to N-acetyltransferase	unknown
BSU_33460	yvgT	1.06762	0.572711	potential TRIC transporter	unknown
BSU_26950	yraG	1.06712	0.852833	forespore-specific sporulation protein	BSU_26950
BSU_14750	ylaE	1.06693	0.640883	unknown	unknown
BSU_10830	yisR	1.06655	0.733553	similar to transcription factor ([wiki|AraC family])	unknown
BSU_14390	fruK	1.0665	0.570806	fructose-1-phosphate kinase	fructose utilization
BSU_05550	cotP	1.0664	0.835761	inner spore coat protein	resistance of the spore
BSU_17970	cotM	1.06631	0.854447	spore coat protein (outer)	resistance of the spore
BSU_25480	grpE	1.06626	0.690335	heat-shock protein (activation of [[protein|30E0AAABB803E577D0D9FBAEF9031319CABD3D89]])	control of [[protein|30E0AAABB803E577D0D9FBAEF9031319CABD3D89]] activity
BSU_19670	yodN	1.06617	0.797954	unknown	unknown
BSU_16170	codY	1.06602	0.670999	regulation of a large regulon (more than 100 genes and operons) in response to branched-chain amino acid limitation	regulation of a large regulon in response to branched-chain amino acid limitation
BSU_34780	yvcI	1.066	0.54311	RNA pyrophosphohydrolase	BSU_34780
BSU_10480	yhjE	1.06598	0.593074	unknown	unknown
BSU_40560	yybP	1.06555	0.83187	membrane protein	BSU_40560
BSU_05850	gmuR	1.06469	0.702698	transcriptional repressor (GntR family) of the [[gene|00A4A90685CED4AD46829C45718CF26F1D62F5D3]]-[[gene|44014896157718D3A6190DFDBD663C5CB9DA63FC]]-[[gene|76324E0A6CAA8E1DD0B0C6FAE1CAB402231BF7CC]]-[[gene|D8C81A8768E9C6B47B5E196B54DC2A3A8256E7E6]]-[[gene|64CA75A26A08C534EC7ADFC4A6256F07F3D4BFB7]]-[[gene|EB6DE119E6FB18413DB2C2B62B114FB787164F74]]-[[gene|35225776F6044513D3E77DBBD6A7A8FE976F506A]]-[[…	regulation of glucomannan utilization
BSU_02530	rtpA	1.0643	0.810403	anti-TRAP	regulation of tryptophan biosynthesis
BSU_25280	recO	1.06429	0.63679	mediator of [[protein|A44D4677FB70BE8F554BF1001A500F817C7DA95F]] binding to ssDNA	required for efficient survival and replication restart after replication-transcription conflicts
BSU_13240	thiU	1.06409	0.605068	thiamine [wiki|ECF transporter] (binding protein)	thiamine uptake
BSU_36940	ywlD	1.06389	0.738486	unknown	unknown
BSU_38410	sacX	1.06364	0.846834	sucrose permease of the [wiki|phosphotransferase systems|phosphotransferase system]	[[category|SW.3.4.3]]
BSU_16670	ribC	1.06353	0.655034	riboflavin kinase / FAD synthase	FAD biosynthesis
BSU_09740	yheF	1.06345	0.637677	unknown	unknown
BSU_19730	yodS	1.06345	0.637677	similar to butyrate-acetoacetate CoA-transferase	unknown
BSU_20070	nrdIB	1.06345	0.637677	putative SPbeta phage subunit of nucleoside diphosphate reductase	unknown
BSU_20200	yorZ	1.06345	0.637677	unknown	unknown
BSU_23616	mciZ	1.06345	0.637677	[[protein|41872E2EF00C79918DD077F2EF78F37E24FEB110]] inhibition peptide	inhibits GTPase activity of [[protein|41872E2EF00C79918DD077F2EF78F37E24FEB110]] and Z ring formation during sporulation
BSU_25990	yqbS	1.06345	0.637677	similar to phage-related protein	unknown
BSU_30135	yteP	1.06345	0.637677	polygalacturonan and rhamnogalacturonan [wiki|ABC transporter] (transmembrane lipoprotein)	uptake of polygalacturonan and rhamnogalacturonan
BSU_20580	yoqM	1.06315	0.855126	unknown	unknown
BSU_05140	ydzE	1.06312	0.818569	unknown	unknown
BSU_18070	plsY	1.0629	0.576367	acylphosphate:glycerol-phosphate acyltransferase	biosynthesis of phospholipids
BSU_02890	yceC	1.06242	0.597082	similar to tellurium resistance protein	unknown
BSU_16680	rpsO	1.06233	0.733907	ribosomal protein uS15	translation
BSU_misc_RNA_80	sdaM	1.06218	0.644491
BSU_00150	dgk	1.06216	0.5422	deoxyguanosine kinase	purine salvage and interconversion
BSU_06740	yefB	1.0621	0.821377	similar to site-specific recombinase	unknown
BSU_22570	ypiF	1.06205	0.783982	unknown	unknown
BSU_01510	ybaJ	1.06194	0.723573	unknown	unknown
BSU_26690	brnQ	1.06186	0.709195	branched-chain amino acid transporter	uptake of valine and isoleucine
BSU_tRNA_60	trnB-Ala	1.06155	0.756439	null	translation
BSU_23460	spoIIAB	1.06133	0.821151	anti-[wiki|sigma factor] to [[protein|CFF318EE6CACDEE763FBF96A2ABB46E944679AAA]]	phosphorylates [[protein|3936E91C062074BFE4284B54A8CC33F35F94F5EE]]
BSU_36100	ywrD	1.06091	0.840144	unknown	BSU_36100
BSU_15180	murE	1.06087	0.574081	UDP-N-acetylmuramoyl-L-alanyl-D-glutamyl-meso-2	BSU_15180
BSU_16040	rplS	1.06079	0.719179	ribosomal protein bL19	translation
BSU_08110	sspH	1.06028	0.860562	small acid-soluble spore protein (minor)	protection of spore DNA
BSU_08910	queG	1.06028	0.646084	epoxyqueuosine reductase	synthesis of queuosine
BSU_40850	maa	1.06	0.779503	maltose O-acetyltransferase	maltose and maltodextrin utilization
BSU_tRNA_80	trnE-Gly	1.05998	0.817864	null	translation
BSU_33020	cssS	1.05992	0.620127	two-component sensor kinase	BSU_33020
BSU_37840	spsI	1.05964	0.791443	glucose-1-phosphate thymidylyltransferase	rhamnose biosynthesis
BSU_11520	mecA	1.0596	0.732924	buffering protein for development	biofilm exopolysaccharide and competence expression
BSU_misc_RNA_45	tboILV	1.05946	0.647068	null	null
BSU_12170	yjgD	1.05918	0.85851	essential subunit of formate:menadione oxidoreductase [[protein|E54F39E72DC4881E886159607C2B424A41DE0D01]]-[[protein|01C43D05A53BF4B0F505D9C9CCAAFA1AF9E94F87]]	survival of ethanol and paraquat stresses
BSU_17030	cotE	1.05822	0.84985	outer spore coat morphogenetic protein	BSU_17030
BSU_18220	yngF	1.05821	0.847574	methylglutaconyl-CoA hydratase	mother cell metabolism
BSU_30880	ytcC	1.05819	0.866538	sporulation protein	BSU_30880
BSU_28380	gerM	1.05798	0.801274	lipoprotein	required for the assembly of the basal platform of the [[protein|SpoIIIA]]-[[protein|3282D2C25468776881778006F182FCF322C4821D]] trans-envelope complex during sporulation
BSU_04780	ydcI	1.05784	0.608562	similar to RNase	unknown
BSU_02490	gudD	1.05778	0.847035	glucarate dehydratase	glucarate utilization
BSU_13390	ykoT	1.05772	0.832007	similar to lipoteichoic acid glycosyltransferase	unknown
BSU_03170	ycgK	1.05769	0.78573	similar to transcriptional regulator ([wiki|LysR family])	unknown
BSU_32470	pucE	1.05761	0.872166	xanthine dehydrogenase	purine utilization
BSU_misc_RNA_65	sncO	1.05752	0.86642
BSU_03240	ycgQ	1.05744	0.679723	unknown	unknown
BSU_25540	gpr	1.05737	0.834905	germination protease (degradation of SASPs)	degradation of SASPs
BSU_02260	ybfK	1.05694	0.757802	carboxylesterase NP	degradation of isoprenoid-containing lipids
BSU_26380	yqaB	1.05689	0.8734	similar to phage-related protein	unknown
BSU_07510	yfmD	1.05687	0.555451	iron/citrate [wiki|ABC transporter] (permease)	[wiki|acquisition of iron]
BSU_09340	yhdA	1.05674	0.779315	NADPH-dependent FMN oxidoreductase	protection against oxidative stress
BSU_05410	ydfH	1.05607	0.680746	two-component sensor kinase	BSU_05410
BSU_07330	yfnB	1.05594	0.631936	putative [wiki|HAD superfamily] phosphatase	unknown
BSU_11150	yitV	1.05578	0.569106	similar to esterase	unknown
BSU_00120	pdxT	1.0557	0.664853	pyridoxal-5-phosphate synthase (glutaminase domain)	pyridoxal-5-phosphate biosynthesis
BSU_38070	sacT	1.05558	0.701843	transcriptional antiterminator for the [[gene|AE02C38397AA790E4B216BB6DBABFE907B984D05]]-[[gene|8C2DD87E0351BBEE0FD8C0462087CCAD7459AA88]]-[[gene|803ED978141A0E09F1F9CAECAB4BA839D480241F]] operon	regulation of sucrose utilization
BSU_27870	nadB	1.05556	0.721799	L-aspartate oxidase	NAD biosynthesis
BSU_22380	ypmB	1.05553	0.737998	cell shape control via [[protein|3B4F035535D6504405567E7C44E72902A11F7447|PBP 2A]]	tetracycline sensitivity suppressor of [[gene|B317D7E51824DD70EF84E4D5D7290D601BF4FAB6]]
BSU_21329	youB	1.05535	0.874336	unknown	unknown
BSU_14560	defB	1.05494	0.693461	N-formylcysteine deformylase	BSU_14560
BSU_29220	ytsJ	1.0547	0.714655	bifunctional malic/malolactic enzyme	malate utilization
BSU_13770	ykvO	1.05463	0.854661	similar to glucose 1-dehydrogenase	unknown
BSU_10450	yhjB	1.05437	0.793003	similar to metabolite permease	unknown
BSU_27880	nifS	1.0543	0.52506	cysteine desulfurase	BSU_27880
BSU_31160	yubA	1.05397	0.557301	membrane protein	may control [wiki|cell wall synthesis ]by the [wiki|penicillin-binding proteins]
BSU_38180	ywzA	1.05381	0.880988	general stress protein	unknown
BSU_12970	ldcA	1.05364	0.726709	similar to immunity to bacteriotoxins	unknown
BSU_08190	malR	1.05354	0.817328	transcriptional activator of the [[gene|C650160C9E5B5F8587CA9E80A57BCCE97D701037]]-[[gene|AD72489DA260F07B97A213F1F0FBA7CED9471817]]-[[gene|E6C7733A12AF9A5322EED444E4A4FF1605A8B20F]] operon	regulation of maltose utilization
BSU_34750	whiA	1.05344	0.716103	WhiA family protein	required for normal chromosome segregation
BSU_tRNA_39	trnD-His	1.05326	0.769434	transfer RNA-His	translation
BSU_06790	yeeD	1.05319	0.87606	unknown	unknown
BSU_17420	spoVK	1.05316	0.799656	required for spore maturation	spore maturation
BSU_22470	bshBA	1.05236	0.789275	N-acetylglucosamine-malate deacetylase	BSU_22470
BSU_32970	yusY	1.05218	0.694228	similar to oligoendopeptidase	BSU_32970
BSU_34160	cycB	1.05198	0.841913	galactotriose [wiki|ABC transporter]	BSU_34160
BSU_22760	hepS	1.05196	0.710117	heptaprenyl diphosphate synthase component I	menaquinone biosynthesis
BSU_24080	bcd	1.05182	0.731465	valine dehydrogenase	L-leucine dehydrogenase
BSU_08290	yfiJ	1.05154	0.77128	two-component sensor kinase	BSU_08290
BSU_00110	pdxS	1.05139	0.559643	pyridoxal-5-phosphate synthase (synthase domain)	pyridoxal-5-phosphate biosynthesis
BSU_12430	rapA	1.05128	0.862017	response regulator aspartate phosphatase	control of the [wiki|phosphorelay]
BSU_17830	yndM	1.05115	0.884819	[wiki|sporulation ]protein	unknown
BSU_12440	phrA	1.05103	0.879384	response regulator aspartate phosphatase ([[protein|25D89EF3C4D57B3E6F9AB0210029651F74356906]]) inhibitor	BSU_12440
BSU_01190	rplB	1.05095	0.73541	ribosomal protein uL2	BSU_01190
BSU_tRNA_71	trnB-Ser2	1.05088	0.780323	null	translation
BSU_21750	scuA	1.05087	0.695402	accessory lipoprotein required for assembly of the Cu(A) center of [[protein|72D5442C0EF3B404F7B615366E357B68C863CEB6|cytochrome c oxidase caa3]]	maturation of [[protein|72D5442C0EF3B404F7B615366E357B68C863CEB6|cytochrome c oxidase caa3]]
BSU_18970	yobI	1.05081	0.838862	unknown	unknown
BSU_05099	ydzM	1.05056	0.838712	unknown	unknown
BSU_15600	cysC	1.05051	0.698366	adenylyl-sulfate kinase	sulfate reduction and activation
BSU_35698	yvzI	1.05048	0.780783	putative CDP-glycerol:poly(glycerophosphate) glycerophosphotransferase (fragment)	unknown
BSU_14940	ylbA	1.05027	0.806541	unknown	unknown
BSU_18270	ynzE	1.05004	0.849264	unknown	unknown
BSU_30739	ytzL	1.04992	0.887847	unknown	unknown
BSU_28920	lytT	1.0498	0.68973	two-component response regulator	BSU_28920
BSU_36820	atpG	1.04964	0.688355	ATP synthase	BSU_36820
BSU_07590	citT	1.0495	0.790777	two-component response regulator	BSU_07590
BSU_09290	glpK	1.04946	0.887392	glycerol kinase	glycerol utilization
BSU_15210	spoVE	1.04945	0.61712	SEDS family peptidoglycan glycosyltransferase	BSU_15210
BSU_13799	ykzR	1.04945	0.862495	unknown	unknown
BSU_34870	hisF	1.04944	0.686742	imidazole glycerol phosphate synthase (synthase subunit)	biosynthesis of histidine
BSU_29070	ytaF	1.0488	0.81698	[wiki|sporulation] protein	unknown
BSU_tRNA_77	trnSL-Tyr1	1.04869	0.862428	null	translation
BSU_24220	spo0A	1.04856	0.559886	[wiki|phosphorelay] regulator	coordinates [wiki|DNA replication] and initiation of [wiki|sporulation] by binding to sites close to the <i>oriC</i>
BSU_19860	yotJ	1.04856	0.804309	unknown	unknown
BSU_28760	araM	1.04834	0.8915	glycerol-1-phosphate dehydrogenase	BSU_28760
BSU_35110	yvlC	1.04805	0.812246	similar to phage shock protein C	BSU_35110
BSU_16630	infB	1.04782	0.674052	translation initiation factor IF-2	ensures correct binding of initiator tRNAs
BSU_18500	yoxD	1.04757	0.672586	similar to 3-oxoacyl- acyl-carrier protein reductase	unknown
BSU_35810	gerBB	1.04755	0.855381	nutrient receptor	fructose
BSU_28640	pheS	1.0473	0.711626	phenylalanyl-tRNA synthetase (alpha subunit)	BSU_28640
BSU_18550	yoaC	1.04723	0.775374	similar to xylulokinase	unknown
BSU_18030	tlp	1.04716	0.895116	thioredoxin-like protein	unknown
BSU_23760	coaA	1.04714	0.715797	type I pantothenate kinase	BSU_23760
BSU_02110	ybyB	1.04701	0.895696	general stress protein	BSU_02110
BSU_30310	ytwF	1.04696	0.793336	putative sulfurtransferase	unknown
BSU_27920	obg	1.04691	0.822944	GTP-binding protein involved in initiation of sporulation and assembly of the 50S ribosome subunit	ribosome assembly
BSU_19110	yobW	1.04684	0.843802	sporulation membrane protein	unknown
BSU_24400	spoIIIAD	1.04684	0.843802	component of the [[protein|SpoIIIA]]-[[protein|3282D2C25468776881778006F182FCF322C4821D]] type III secretion system residing in the forespore membrane	BSU_24400
BSU_26000	yqbR	1.04684	0.843802	similar to phage-related protein	unknown
BSU_08870	ygaN	1.04682	0.862805	unknown	unknown
BSU_38550	ilvK	1.04655	0.658487	branched-chain amino acid aminotransferase	biosynthesis of branched-chain amino acids
BSU_17570	xynP	1.04646	0.887922	beta-xyloside permease	xylan utilization
BSU_02270	pssA	1.04611	0.813642	phosphatidylserine synthase	biosynthesis of phospholipids
BSU_07830	nfsB	1.04608	0.747585	NADPH-flavin nitroreductase	protection against NaOCl stress
BSU_16560	rseP	1.04594	0.591133	intramembrane protease	[[protein|RsiV ]]and [[protein|4E720917045032E8B45CB8AF6E5C13AE0E48EE33]] as well as signal peptides after release of the secreted proteins
BSU_15590	sat	1.04566	0.645079	sulfate adenylyltransferase	sulfate activation
BSU_29880	malS	1.04559	0.825775	malate dehydrogenase (decarboxylating)	BSU_29880
BSU_05540	ydfS	1.04542	0.873785	unknown	unknown
BSU_11080	yitQ	1.04471	0.760363	anti-toxin	BSU_11080
BSU_15030	ylbJ	1.04468	0.893647	transporter for dipicolinic acid across the outer forespore membrane	transport of dipicolinic acid across the outer forespore membrane
BSU_29300	rbfK	1.04449	0.900506	riboflavin kinase with preference for dihydroriboflavin	required for the conversion of S-methyl-cysteine to cysteine
BSU_35100	yvlD	1.04442	0.833422	unknown	unknown
BSU_30630	rppG	1.04436	0.75714	decapping of NAD-capped RNAs	confers protection against oxidative stress to vegetative cells
BSU_06150	gutB	1.04429	0.845025	D-sorbitol dehydrogenase	glucitol utilization
BSU_05730	ydhF	1.04383	0.90102	unknown	unknown
BSU_20810	yopP	1.04374	0.780567	unknown	unknown
BSU_12800	xhlB	1.0437	0.902225	putative holin	BSU_12800
BSU_17370	nrdI	1.04321	0.696837	flavodoxin	BSU_17370
BSU_08370	yfiR	1.0432	0.804839	transcriptional regulator ([wiki|TetR family]) of the [[gene|09D56215645F3E13803704F96FC6AD3FAAD58EF4]]-[[gene|yfiR ]]operon	control of [[gene|yfiS ]]expression
BSU_00940	cysS	1.04293	0.835836	cysteine-tRNA synthetase	translation
BSU_10360	yhfT	1.04282	0.753158	similar to long-chain fatty-acid-CoA ligase	BSU_10360
BSU_22400	dinG	1.04276	0.742204	ATP-dependent DNA helicase	response to DNA damage
BSU_16160	clpY	1.04267	0.757272	two-component ATP-dependent protease	BSU_16160
BSU_09440	citA	1.04242	0.843447	minor citrate synthase	unknown
BSU_12330	yjmD	1.0424	0.900709	galactitol-1-phosphate dehydrogenase	utilization of dulcitol
BSU_07010	yesS	1.04224	0.871351	transcriptional activator ([wiki|AraC family]) of the rhamnogalacturonan operon	regulation of pectin utilization
[truncated: 2,390 more rows]
